# Supplementary material for: Boron Triiodide-Mediated Reduction of Nitroarenes Using Borohydride Reagents
Source: Org Lett. 2023 Dec 5;25(49):8787–91. doi: 10.1021/acs.orglett.3c03257 (PMC10729015; doi:10.1021/acs.orglett.3c03257)
Supplement: Supplementary file 1 — ol3c03257_si_001.zip [file ol3c03257_si_001.zip]

Archive with 1,150 entries (996 files):
- Nitro Reduction FIDs/~$tro Reduction Reviewer Comments and Responses.docx
- Nitro Reduction FIDs/Compound 2b 13C/
- Nitro Reduction FIDs/Compound 2b 13C/2/
- Nitro Reduction FIDs/Compound 2b 13C/2/acqu
- Nitro Reduction FIDs/Compound 2b 13C/2/acqus
- Nitro Reduction FIDs/Compound 2b 13C/2/adcInfo_TRX2.xml
- Nitro Reduction FIDs/Compound 2b 13C/2/audita.txt
- Nitro Reduction FIDs/Compound 2b 13C/2/cpdprg2
- Nitro Reduction FIDs/Compound 2b 13C/2/fid
- Nitro Reduction FIDs/Compound 2b 13C/2/format.temp
- Nitro Reduction FIDs/Compound 2b 13C/2/pdata/
- Nitro Reduction FIDs/Compound 2b 13C/2/pdata/1/
- Nitro Reduction FIDs/Compound 2b 13C/2/pdata/1/1i
- Nitro Reduction FIDs/Compound 2b 13C/2/pdata/1/1r
- Nitro Reduction FIDs/Compound 2b 13C/2/pdata/1/auditp.txt
- Nitro Reduction FIDs/Compound 2b 13C/2/pdata/1/integrals.txt
- Nitro Reduction FIDs/Compound 2b 13C/2/pdata/1/intrng
- Nitro Reduction FIDs/Compound 2b 13C/2/pdata/1/outd
- Nitro Reduction FIDs/Compound 2b 13C/2/pdata/1/peaklist.xml
- Nitro Reduction FIDs/Compound 2b 13C/2/pdata/1/peakrng
- Nitro Reduction FIDs/Compound 2b 13C/2/pdata/1/peaks
- Nitro Reduction FIDs/Compound 2b 13C/2/pdata/1/proc
- Nitro Reduction FIDs/Compound 2b 13C/2/pdata/1/procs
- Nitro Reduction FIDs/Compound 2b 13C/2/pdata/1/thumb.png
- Nitro Reduction FIDs/Compound 2b 13C/2/pdata/1/title
- Nitro Reduction FIDs/Compound 2b 13C/2/pulseprogram
- Nitro Reduction FIDs/Compound 2b 13C/2/pulseprogram.precomp
- Nitro Reduction FIDs/Compound 2b 13C/2/scon2
- Nitro Reduction FIDs/Compound 2b 13C/2/shimvalues
- Nitro Reduction FIDs/Compound 2b 13C/2/specpar
- Nitro Reduction FIDs/Compound 2b 13C/2/uxnmr.info
- Nitro Reduction FIDs/Compound 2b 13C/2/uxnmr.par
- Nitro Reduction FIDs/Compound 2b 13C/2/vtc_pid_settings
- Nitro Reduction FIDs/Compound 2b 1H/
- Nitro Reduction FIDs/Compound 2b 1H/3/
- Nitro Reduction FIDs/Compound 2b 1H/3/acqu
- Nitro Reduction FIDs/Compound 2b 1H/3/acqus
- Nitro Reduction FIDs/Compound 2b 1H/3/adcInfo_TRX1.xml
- Nitro Reduction FIDs/Compound 2b 1H/3/audita.txt
- Nitro Reduction FIDs/Compound 2b 1H/3/fid
- Nitro Reduction FIDs/Compound 2b 1H/3/format.temp
- Nitro Reduction FIDs/Compound 2b 1H/3/pdata/
- Nitro Reduction FIDs/Compound 2b 1H/3/pdata/1/
- Nitro Reduction FIDs/Compound 2b 1H/3/pdata/1/1i
- Nitro Reduction FIDs/Compound 2b 1H/3/pdata/1/1r
- Nitro Reduction FIDs/Compound 2b 1H/3/pdata/1/auditp.txt
- Nitro Reduction FIDs/Compound 2b 1H/3/pdata/1/integrals.txt
- Nitro Reduction FIDs/Compound 2b 1H/3/pdata/1/intrng
- Nitro Reduction FIDs/Compound 2b 1H/3/pdata/1/outd
- Nitro Reduction FIDs/Compound 2b 1H/3/pdata/1/peaklist.xml
- Nitro Reduction FIDs/Compound 2b 1H/3/pdata/1/peakrng
- Nitro Reduction FIDs/Compound 2b 1H/3/pdata/1/peaks
- Nitro Reduction FIDs/Compound 2b 1H/3/pdata/1/proc
- Nitro Reduction FIDs/Compound 2b 1H/3/pdata/1/procs
- Nitro Reduction FIDs/Compound 2b 1H/3/pdata/1/thumb.png
- Nitro Reduction FIDs/Compound 2b 1H/3/pdata/1/title
- Nitro Reduction FIDs/Compound 2b 1H/3/pulseprogram
- Nitro Reduction FIDs/Compound 2b 1H/3/pulseprogram.precomp
- Nitro Reduction FIDs/Compound 2b 1H/3/scon2
- Nitro Reduction FIDs/Compound 2b 1H/3/shimvalues
- Nitro Reduction FIDs/Compound 2b 1H/3/specpar
- Nitro Reduction FIDs/Compound 2b 1H/3/topshimreport
- Nitro Reduction FIDs/Compound 2b 1H/3/uxnmr.info
- Nitro Reduction FIDs/Compound 2b 1H/3/uxnmr.par
- Nitro Reduction FIDs/Compound 2b 1H/3/vtc_pid_settings
- Nitro Reduction FIDs/Compound 2c 13C/
- Nitro Reduction FIDs/Compound 2c 13C/1/
- Nitro Reduction FIDs/Compound 2c 13C/1/acqu
- Nitro Reduction FIDs/Compound 2c 13C/1/acqus
- Nitro Reduction FIDs/Compound 2c 13C/1/adcInfo_TRX2.xml
- Nitro Reduction FIDs/Compound 2c 13C/1/audita.txt
- Nitro Reduction FIDs/Compound 2c 13C/1/cpdprg2
- Nitro Reduction FIDs/Compound 2c 13C/1/fid
- Nitro Reduction FIDs/Compound 2c 13C/1/format.temp
- Nitro Reduction FIDs/Compound 2c 13C/1/pdata/
- Nitro Reduction FIDs/Compound 2c 13C/1/pdata/1/
- Nitro Reduction FIDs/Compound 2c 13C/1/pdata/1/1i
- Nitro Reduction FIDs/Compound 2c 13C/1/pdata/1/1r
- Nitro Reduction FIDs/Compound 2c 13C/1/pdata/1/auditp.txt
- Nitro Reduction FIDs/Compound 2c 13C/1/pdata/1/integrals.txt
- Nitro Reduction FIDs/Compound 2c 13C/1/pdata/1/intrng
- Nitro Reduction FIDs/Compound 2c 13C/1/pdata/1/outd
- Nitro Reduction FIDs/Compound 2c 13C/1/pdata/1/peaklist.xml
- Nitro Reduction FIDs/Compound 2c 13C/1/pdata/1/peakrng
- Nitro Reduction FIDs/Compound 2c 13C/1/pdata/1/peaks
- Nitro Reduction FIDs/Compound 2c 13C/1/pdata/1/proc
- Nitro Reduction FIDs/Compound 2c 13C/1/pdata/1/procs
- Nitro Reduction FIDs/Compound 2c 13C/1/pdata/1/thumb.png
- Nitro Reduction FIDs/Compound 2c 13C/1/pdata/1/title
- Nitro Reduction FIDs/Compound 2c 13C/1/pulseprogram
- Nitro Reduction FIDs/Compound 2c 13C/1/pulseprogram.precomp
- Nitro Reduction FIDs/Compound 2c 13C/1/scon2
- Nitro Reduction FIDs/Compound 2c 13C/1/shimvalues
- Nitro Reduction FIDs/Compound 2c 13C/1/specpar
- Nitro Reduction FIDs/Compound 2c 13C/1/topshimreport
- Nitro Reduction FIDs/Compound 2c 13C/1/uxnmr.info
- Nitro Reduction FIDs/Compound 2c 13C/1/uxnmr.par
- Nitro Reduction FIDs/Compound 2c 13C/1/vtc_pid_settings
- Nitro Reduction FIDs/Compound 2c 1H/
- Nitro Reduction FIDs/Compound 2c 1H/1/
- Nitro Reduction FIDs/Compound 2c 1H/1/acqu
- Nitro Reduction FIDs/Compound 2c 1H/1/acqus
- Nitro Reduction FIDs/Compound 2c 1H/1/adcInfo_TRX2.xml
- Nitro Reduction FIDs/Compound 2c 1H/1/audita.txt
- Nitro Reduction FIDs/Compound 2c 1H/1/fid
- Nitro Reduction FIDs/Compound 2c 1H/1/format.temp
- Nitro Reduction FIDs/Compound 2c 1H/1/pdata/
- Nitro Reduction FIDs/Compound 2c 1H/1/pdata/1/
- Nitro Reduction FIDs/Compound 2c 1H/1/pdata/1/1i
- Nitro Reduction FIDs/Compound 2c 1H/1/pdata/1/1r
- Nitro Reduction FIDs/Compound 2c 1H/1/pdata/1/auditp.txt
- Nitro Reduction FIDs/Compound 2c 1H/1/pdata/1/integrals.txt
- Nitro Reduction FIDs/Compound 2c 1H/1/pdata/1/intrng
- Nitro Reduction FIDs/Compound 2c 1H/1/pdata/1/outd
- Nitro Reduction FIDs/Compound 2c 1H/1/pdata/1/peaklist.xml
- Nitro Reduction FIDs/Compound 2c 1H/1/pdata/1/peakrng
- Nitro Reduction FIDs/Compound 2c 1H/1/pdata/1/peaks
- Nitro Reduction FIDs/Compound 2c 1H/1/pdata/1/proc
- Nitro Reduction FIDs/Compound 2c 1H/1/pdata/1/procs
- Nitro Reduction FIDs/Compound 2c 1H/1/pdata/1/thumb.png
- Nitro Reduction FIDs/Compound 2c 1H/1/pdata/1/title
- Nitro Reduction FIDs/Compound 2c 1H/1/pulseprogram
- Nitro Reduction FIDs/Compound 2c 1H/1/pulseprogram.precomp
- Nitro Reduction FIDs/Compound 2c 1H/1/scon2
- Nitro Reduction FIDs/Compound 2c 1H/1/shimvalues
- Nitro Reduction FIDs/Compound 2c 1H/1/specpar
- Nitro Reduction FIDs/Compound 2c 1H/1/uxnmr.info
- Nitro Reduction FIDs/Compound 2c 1H/1/uxnmr.par
- Nitro Reduction FIDs/Compound 2c 1H/1/vtc_pid_settings
- Nitro Reduction FIDs/Compound 2d 13C/
- Nitro Reduction FIDs/Compound 2d 13C/1/
- Nitro Reduction FIDs/Compound 2d 13C/1/acqu
- Nitro Reduction FIDs/Compound 2d 13C/1/acqus
- Nitro Reduction FIDs/Compound 2d 13C/1/adcInfo_TRX2.xml
- Nitro Reduction FIDs/Compound 2d 13C/1/audita.txt
- Nitro Reduction FIDs/Compound 2d 13C/1/cpdprg2
- Nitro Reduction FIDs/Compound 2d 13C/1/fid
- Nitro Reduction FIDs/Compound 2d 13C/1/format.temp
- Nitro Reduction FIDs/Compound 2d 13C/1/pdata/
- Nitro Reduction FIDs/Compound 2d 13C/1/pdata/1/
- Nitro Reduction FIDs/Compound 2d 13C/1/pdata/1/1i
- Nitro Reduction FIDs/Compound 2d 13C/1/pdata/1/1r
- Nitro Reduction FIDs/Compound 2d 13C/1/pdata/1/auditp.txt
- Nitro Reduction FIDs/Compound 2d 13C/1/pdata/1/integrals.txt
- Nitro Reduction FIDs/Compound 2d 13C/1/pdata/1/intrng
- Nitro Reduction FIDs/Compound 2d 13C/1/pdata/1/outd
- Nitro Reduction FIDs/Compound 2d 13C/1/pdata/1/peaklist.xml
- Nitro Reduction FIDs/Compound 2d 13C/1/pdata/1/peakrng
- Nitro Reduction FIDs/Compound 2d 13C/1/pdata/1/peaks
- Nitro Reduction FIDs/Compound 2d 13C/1/pdata/1/proc
- Nitro Reduction FIDs/Compound 2d 13C/1/pdata/1/procs
- Nitro Reduction FIDs/Compound 2d 13C/1/pdata/1/thumb.png
- Nitro Reduction FIDs/Compound 2d 13C/1/pdata/1/title
- Nitro Reduction FIDs/Compound 2d 13C/1/pulseprogram
- Nitro Reduction FIDs/Compound 2d 13C/1/pulseprogram.precomp
- Nitro Reduction FIDs/Compound 2d 13C/1/scon2
- Nitro Reduction FIDs/Compound 2d 13C/1/shimvalues
- Nitro Reduction FIDs/Compound 2d 13C/1/specpar
- Nitro Reduction FIDs/Compound 2d 13C/1/uxnmr.info
- Nitro Reduction FIDs/Compound 2d 13C/1/uxnmr.par
- Nitro Reduction FIDs/Compound 2d 13C/1/vtc_pid_settings
- Nitro Reduction FIDs/Compound 2d 1H/
- Nitro Reduction FIDs/Compound 2d 1H/1/
- Nitro Reduction FIDs/Compound 2d 1H/1/acqu
- Nitro Reduction FIDs/Compound 2d 1H/1/acqus
- Nitro Reduction FIDs/Compound 2d 1H/1/adcInfo_TRX1.xml
- Nitro Reduction FIDs/Compound 2d 1H/1/audita.txt
- Nitro Reduction FIDs/Compound 2d 1H/1/fid
- Nitro Reduction FIDs/Compound 2d 1H/1/format.temp
- Nitro Reduction FIDs/Compound 2d 1H/1/pdata/
- Nitro Reduction FIDs/Compound 2d 1H/1/pdata/1/
- Nitro Reduction FIDs/Compound 2d 1H/1/pdata/1/1i
- Nitro Reduction FIDs/Compound 2d 1H/1/pdata/1/1r
- Nitro Reduction FIDs/Compound 2d 1H/1/pdata/1/auditp.txt
- Nitro Reduction FIDs/Compound 2d 1H/1/pdata/1/integrals.txt
- Nitro Reduction FIDs/Compound 2d 1H/1/pdata/1/intrng
- Nitro Reduction FIDs/Compound 2d 1H/1/pdata/1/outd
- Nitro Reduction FIDs/Compound 2d 1H/1/pdata/1/peaklist.xml
- Nitro Reduction FIDs/Compound 2d 1H/1/pdata/1/peakrng
- Nitro Reduction FIDs/Compound 2d 1H/1/pdata/1/peaks
- Nitro Reduction FIDs/Compound 2d 1H/1/pdata/1/proc
- Nitro Reduction FIDs/Compound 2d 1H/1/pdata/1/procs
- Nitro Reduction FIDs/Compound 2d 1H/1/pdata/1/thumb.png
- Nitro Reduction FIDs/Compound 2d 1H/1/pdata/1/title
- Nitro Reduction FIDs/Compound 2d 1H/1/pulseprogram
- Nitro Reduction FIDs/Compound 2d 1H/1/pulseprogram.precomp
- Nitro Reduction FIDs/Compound 2d 1H/1/scon2
- Nitro Reduction FIDs/Compound 2d 1H/1/shimvalues
- Nitro Reduction FIDs/Compound 2d 1H/1/specpar
- Nitro Reduction FIDs/Compound 2d 1H/1/topshimreport
- Nitro Reduction FIDs/Compound 2d 1H/1/uxnmr.info
- Nitro Reduction FIDs/Compound 2d 1H/1/uxnmr.par
- Nitro Reduction FIDs/Compound 2d 1H/1/vtc_pid_settings
- Nitro Reduction FIDs/Compound 2e 13C/
- Nitro Reduction FIDs/Compound 2e 13C/2/
- Nitro Reduction FIDs/Compound 2e 13C/2/acqu
- Nitro Reduction FIDs/Compound 2e 13C/2/acqus
- Nitro Reduction FIDs/Compound 2e 13C/2/adcInfo_TRX2.xml
- Nitro Reduction FIDs/Compound 2e 13C/2/audita.txt
- Nitro Reduction FIDs/Compound 2e 13C/2/cpdprg2
- Nitro Reduction FIDs/Compound 2e 13C/2/fid
- Nitro Reduction FIDs/Compound 2e 13C/2/format.temp
- Nitro Reduction FIDs/Compound 2e 13C/2/pdata/
- Nitro Reduction FIDs/Compound 2e 13C/2/pdata/1/
- Nitro Reduction FIDs/Compound 2e 13C/2/pdata/1/1i
- Nitro Reduction FIDs/Compound 2e 13C/2/pdata/1/1r
- Nitro Reduction FIDs/Compound 2e 13C/2/pdata/1/auditp.txt
- Nitro Reduction FIDs/Compound 2e 13C/2/pdata/1/base_info
- Nitro Reduction FIDs/Compound 2e 13C/2/pdata/1/integrals.txt
- Nitro Reduction FIDs/Compound 2e 13C/2/pdata/1/intrng
- Nitro Reduction FIDs/Compound 2e 13C/2/pdata/1/outd
- Nitro Reduction FIDs/Compound 2e 13C/2/pdata/1/peaklist.xml
- Nitro Reduction FIDs/Compound 2e 13C/2/pdata/1/peakrng
- Nitro Reduction FIDs/Compound 2e 13C/2/pdata/1/peaks
- Nitro Reduction FIDs/Compound 2e 13C/2/pdata/1/proc
- Nitro Reduction FIDs/Compound 2e 13C/2/pdata/1/procs
- Nitro Reduction FIDs/Compound 2e 13C/2/pdata/1/thumb.png
- Nitro Reduction FIDs/Compound 2e 13C/2/pdata/1/title
- Nitro Reduction FIDs/Compound 2e 13C/2/pulseprogram
- Nitro Reduction FIDs/Compound 2e 13C/2/pulseprogram.precomp
- Nitro Reduction FIDs/Compound 2e 13C/2/scon2
- Nitro Reduction FIDs/Compound 2e 13C/2/shimvalues
- Nitro Reduction FIDs/Compound 2e 13C/2/specpar
- Nitro Reduction FIDs/Compound 2e 13C/2/uxnmr.info
- Nitro Reduction FIDs/Compound 2e 13C/2/uxnmr.par
- Nitro Reduction FIDs/Compound 2e 13C/2/vtc_pid_settings
- Nitro Reduction FIDs/Compound 2e 1H/
- Nitro Reduction FIDs/Compound 2e 1H/3/
- Nitro Reduction FIDs/Compound 2e 1H/3/acqu
- Nitro Reduction FIDs/Compound 2e 1H/3/acqus
- Nitro Reduction FIDs/Compound 2e 1H/3/adcInfo_TRX1.xml
- Nitro Reduction FIDs/Compound 2e 1H/3/audita.txt
- Nitro Reduction FIDs/Compound 2e 1H/3/fid
- Nitro Reduction FIDs/Compound 2e 1H/3/format.temp
- Nitro Reduction FIDs/Compound 2e 1H/3/pdata/
- Nitro Reduction FIDs/Compound 2e 1H/3/pdata/1/
- Nitro Reduction FIDs/Compound 2e 1H/3/pdata/1/1i
- Nitro Reduction FIDs/Compound 2e 1H/3/pdata/1/1r
- Nitro Reduction FIDs/Compound 2e 1H/3/pdata/1/auditp.txt
- Nitro Reduction FIDs/Compound 2e 1H/3/pdata/1/integrals.txt
- Nitro Reduction FIDs/Compound 2e 1H/3/pdata/1/intrng
- Nitro Reduction FIDs/Compound 2e 1H/3/pdata/1/outd
- Nitro Reduction FIDs/Compound 2e 1H/3/pdata/1/peaklist.xml
- Nitro Reduction FIDs/Compound 2e 1H/3/pdata/1/peakrng
- Nitro Reduction FIDs/Compound 2e 1H/3/pdata/1/peaks
- Nitro Reduction FIDs/Compound 2e 1H/3/pdata/1/proc
- Nitro Reduction FIDs/Compound 2e 1H/3/pdata/1/procs
- Nitro Reduction FIDs/Compound 2e 1H/3/pdata/1/thumb.png
- Nitro Reduction FIDs/Compound 2e 1H/3/pdata/1/title
- Nitro Reduction FIDs/Compound 2e 1H/3/pulseprogram
- Nitro Reduction FIDs/Compound 2e 1H/3/pulseprogram.precomp
- Nitro Reduction FIDs/Compound 2e 1H/3/scon2
- Nitro Reduction FIDs/Compound 2e 1H/3/shimvalues
- Nitro Reduction FIDs/Compound 2e 1H/3/specpar
- Nitro Reduction FIDs/Compound 2e 1H/3/topshimreport
- Nitro Reduction FIDs/Compound 2e 1H/3/uxnmr.info
- Nitro Reduction FIDs/Compound 2e 1H/3/uxnmr.par
- Nitro Reduction FIDs/Compound 2e 1H/3/vtc_pid_settings
- Nitro Reduction FIDs/Compound 2f 13C/
- Nitro Reduction FIDs/Compound 2f 13C/2/
- Nitro Reduction FIDs/Compound 2f 13C/2/acqu
- Nitro Reduction FIDs/Compound 2f 13C/2/acqus
- Nitro Reduction FIDs/Compound 2f 13C/2/adcInfo_TRX2.xml
- Nitro Reduction FIDs/Compound 2f 13C/2/audita.txt
- Nitro Reduction FIDs/Compound 2f 13C/2/cpdprg2
- Nitro Reduction FIDs/Compound 2f 13C/2/fid
- Nitro Reduction FIDs/Compound 2f 13C/2/format.temp
- Nitro Reduction FIDs/Compound 2f 13C/2/pdata/
- Nitro Reduction FIDs/Compound 2f 13C/2/pdata/1/
- Nitro Reduction FIDs/Compound 2f 13C/2/pdata/1/1i
- Nitro Reduction FIDs/Compound 2f 13C/2/pdata/1/1r
- Nitro Reduction FIDs/Compound 2f 13C/2/pdata/1/auditp.txt
- Nitro Reduction FIDs/Compound 2f 13C/2/pdata/1/integrals.txt
- Nitro Reduction FIDs/Compound 2f 13C/2/pdata/1/intrng
- Nitro Reduction FIDs/Compound 2f 13C/2/pdata/1/outd
- Nitro Reduction FIDs/Compound 2f 13C/2/pdata/1/peaklist.xml
- Nitro Reduction FIDs/Compound 2f 13C/2/pdata/1/peakrng
- Nitro Reduction FIDs/Compound 2f 13C/2/pdata/1/peaks
- Nitro Reduction FIDs/Compound 2f 13C/2/pdata/1/proc
- Nitro Reduction FIDs/Compound 2f 13C/2/pdata/1/procs
- Nitro Reduction FIDs/Compound 2f 13C/2/pdata/1/thumb.png
- Nitro Reduction FIDs/Compound 2f 13C/2/pdata/1/title
- Nitro Reduction FIDs/Compound 2f 13C/2/pulseprogram
- Nitro Reduction FIDs/Compound 2f 13C/2/pulseprogram.precomp
- Nitro Reduction FIDs/Compound 2f 13C/2/scon2
- Nitro Reduction FIDs/Compound 2f 13C/2/shimvalues
- Nitro Reduction FIDs/Compound 2f 13C/2/specpar
- Nitro Reduction FIDs/Compound 2f 13C/2/uxnmr.info
- Nitro Reduction FIDs/Compound 2f 13C/2/uxnmr.par
- Nitro Reduction FIDs/Compound 2f 13C/2/vtc_pid_settings
- Nitro Reduction FIDs/Compound 2f 1H/
- Nitro Reduction FIDs/Compound 2f 1H/3/
- Nitro Reduction FIDs/Compound 2f 1H/3/acqu
- Nitro Reduction FIDs/Compound 2f 1H/3/acqus
- Nitro Reduction FIDs/Compound 2f 1H/3/adcInfo_TRX1.xml
- Nitro Reduction FIDs/Compound 2f 1H/3/audita.txt
- Nitro Reduction FIDs/Compound 2f 1H/3/fid
- Nitro Reduction FIDs/Compound 2f 1H/3/format.temp
- Nitro Reduction FIDs/Compound 2f 1H/3/pdata/
- Nitro Reduction FIDs/Compound 2f 1H/3/pdata/1/
[truncated: 850 more entries]
