# Supplementary material for: Boron Triiodide-Mediated Reduction of Nitroarenes Using Borohydride Reagents
Source: Org Lett. 2023 Dec 5;25(49):8787–91. doi: 10.1021/acs.orglett.3c03257 (PMC10729015; doi:10.1021/acs.orglett.3c03257)
Supplement: Supplementary file 1 — ol3c03257_si_001.zip [file ol3c03257_si_001.zip › Nitro Reduction FIDs/Compound 2b 13C/2/cpdprg2]

1 pcpd*3:0          ; R
  pcpd*4:180
  pcpd*2:0
  pcpd*3:180
  pcpd  :0
  pcpd*2:180
  pcpd*4:0
  pcpd*2:180
  pcpd*3:0
  pcpd*3:0          ; R
  pcpd*4:180
  pcpd*2:0
  pcpd*3:180
  pcpd  :0
  pcpd*2:180
  pcpd*4:0
  pcpd*2:180
  pcpd*3:0
  pcpd*3:180        ;-R
  pcpd*4:0
  pcpd*2:180
  pcpd*3:0
  pcpd  :180
  pcpd*2:0
  pcpd*4:180
  pcpd*2:0
  pcpd*3:180
  pcpd*3:180        ;-R
  pcpd*4:0
  pcpd*2:180
  pcpd*3:0
  pcpd  :180
  pcpd*2:0
  pcpd*4:180
  pcpd*2:0
  pcpd*3:180
  pcpd*3:180        ;-R
  pcpd*4:0
  pcpd*2:180
  pcpd*3:0
  pcpd  :180
  pcpd*2:0
  pcpd*4:180
  pcpd*2:0
  pcpd*3:180
  pcpd*3:0          ; R
  pcpd*4:180
  pcpd*2:0
  pcpd*3:180
  pcpd  :0
  pcpd*2:180
  pcpd*4:0
  pcpd*2:180
  pcpd*3:0
  pcpd*3:0          ; R
  pcpd*4:180
  pcpd*2:0
  pcpd*3:180
  pcpd  :0
  pcpd*2:180
  pcpd*4:0
  pcpd*2:180
  pcpd*3:0
  pcpd*3:180        ;-R
  pcpd*4:0
  pcpd*2:180
  pcpd*3:0
  pcpd  :180
  pcpd*2:0
  pcpd*4:180
  pcpd*2:0
  pcpd*3:180
  pcpd*3:180        ;-R
  pcpd*4:0
  pcpd*2:180
  pcpd*3:0
  pcpd  :180
  pcpd*2:0
  pcpd*4:180
  pcpd*2:0
  pcpd*3:180
  pcpd*3:180        ;-R
  pcpd*4:0
  pcpd*2:180
  pcpd*3:0
  pcpd  :180
  pcpd*2:0
  pcpd*4:180
  pcpd*2:0
  pcpd*3:180
  pcpd*3:0          ; R
  pcpd*4:180
  pcpd*2:0
  pcpd*3:180
  pcpd  :0
  pcpd*2:180
  pcpd*4:0
  pcpd*2:180
  pcpd*3:0
  pcpd*3:0          ; R
  pcpd*4:180
  pcpd*2:0
  pcpd*3:180
  pcpd  :0
  pcpd*2:180
  pcpd*4:0
  pcpd*2:180
  pcpd*3:0
  pcpd*3:0          ; R
  pcpd*4:180
  pcpd*2:0
  pcpd*3:180
  pcpd  :0
  pcpd*2:180
  pcpd*4:0
  pcpd*2:180
  pcpd*3:0
  pcpd*3:180        ;-R
  pcpd*4:0
  pcpd*2:180
  pcpd*3:0
  pcpd  :180
  pcpd*2:0
  pcpd*4:180
  pcpd*2:0
  pcpd*3:180
  pcpd*3:180        ;-R
  pcpd*4:0
  pcpd*2:180
  pcpd*3:0
  pcpd  :180
  pcpd*2:0
  pcpd*4:180
  pcpd*2:0
  pcpd*3:180
  pcpd*3:0          ; R
  pcpd*4:180
  pcpd*2:0
  pcpd*3:180
  pcpd  :0
  pcpd*2:180
  pcpd*4:0
  pcpd*2:180
  pcpd*3:0
 jump to 1
