# Supplementary material for: Boron Triiodide-Mediated Reduction of Nitroarenes Using Borohydride Reagents
Source: Org Lett. 2023 Dec 5;25(49):8787–91. doi: 10.1021/acs.orglett.3c03257 (PMC10729015; doi:10.1021/acs.orglett.3c03257)
Supplement: Supplementary file 1 — ol3c03257_si_001.zip [file ol3c03257_si_001.zip › Nitro Reduction FIDs/Compound 2b 13C/2/pdata/1/auditp.txt]

##TITLE= Audit trail, TopSpin 4.1.3
##JCAMPDX= 5.01
##ORIGIN= Bruker BioSpin GmbH
##OWNER= nmr
$$ D:/nmrdata/data/nmr/Williams/Wil-TMC-2-144b-filtered-13C/2/pdata/1/auditp.txt
##AUDIT TRAIL=  $$ (NUMBER, WHEN, WHO, WHERE, PROCESS, VERSION, WHAT)
(   1,<2023-09-26 16:48:09.535 +0000>,<CHEM-S260\nmr>,<CHEM-S260>,<go4>,<TopSpin 4.1.3>,
      <acquisition in progress>)
$$ D:/nmrdata/data/nmr/Williams/Wil-TMC-2-144b-filtered-13C/2/audita.txt
(   2,<2023-09-26 17:02:48.702 +0000>,<CHEM-S260\nmr>,<CHEM-S260>,<go4>,<TopSpin 4.1.3>,
      <created by zg on 'Avance' (CHEM-S260) by user 'CHEM-S260\nmr'
       on data set with UUID '793ac79c-5c8c-11ee-8084-0030d6261c49'
       started at 2023-09-26 16:48:09.555 +0000, POWCHK enabled, PULCHK disabled,
       completed at 2023-09-26 17:02:48.699 +0000
       configuration hash MD5:
       93 AC CF C5 07 97 86 77 AD F3 7B BB 7F D9 66 01
       double data hash MD5: 64K
       D1 DC E2 14 53 D2 4D 62 05 B6 19 8A 02 DB 58 C7>)
(   3,<2023-09-26 12:02:44.415 -0500>,<nmr>,<CHEM-S260>,<proc1d>,<TopSpin 4.1.3>,
      <Start of raw data processing
       em LB = 1 SI = 128K 
       data hash MD5: 128K
       77 F8 47 38 C2 ED A4 B1 44 60 58 EB E6 A6 85 50>)
(   4,<2023-09-26 12:02:44.540 -0500>,<nmr>,<CHEM-S260>,<proc1d>,<TopSpin 4.1.3>,
      <ft FT_mod = 6 PKNL = 1 SI = 128K 
       data hash MD5: 128K
       C6 3C 05 A1 F9 1C 5B 01 84 91 0E C7 C8 87 BA 35>)
(   5,<2023-09-26 12:02:44.948 -0500>,<nmr>,<CHEM-S260>,<proc1d>,<TopSpin 4.1.3>,
      <apk 
       data hash MD5: 128K
       0D A5 6F 35 2F 88 F4 F8 3F A1 FE C4 89 08 47 77>)
(   6,<2023-09-26 12:02:45.042 -0500>,<nmr>,<CHEM-S260>,<proc1d>,<TopSpin 4.1.3>,
      <Start of raw data processing
       ef LB = 1 FT_mod = 6 PKNL = 1 SI = 128K 
       data hash MD5: 128K
       8A A0 D8 4C D0 8B B8 25 D2 06 95 D9 CE 5B 56 0E>)
(   7,<2023-09-26 12:02:45.129 -0500>,<nmr>,<CHEM-S260>,<proc1d>,<TopSpin 4.1.3>,
      <abs ABSG = 5 
       data hash MD5: 128K
       85 90 8C AE 95 F3 D7 A6 F7 C8 4B 78 C3 D5 04 26>)
(   8,<2023-09-26 12:02:45.629 -0500>,<nmr>,<CHEM-S260>,<proc1d>,<TopSpin 4.1.3>,
      <apk 
       data hash MD5: 128K
       D8 A6 CF D4 C8 8B 13 BD 8E 52 2E A4 DF 9B 6E EC>)
$$ C:/Users/tchiarella/OneDrive - University of Iowa/Desktop/NMR/Wil-TMC-2-144b-filtered-13C/2/pdata/1/auditp.txt
(   9,<2023-09-26 12:43:24.165 -0500>,<IOWA\tchiarella>,<CHEM-S067>,<dataserver>,<TopSpin 4.0.6>,
      <INTEGRAL 2023-09-26 12:43:03.446 -0500
       DELETE [134.361;133.606]
       data hash MD5: 128K
       D8 A6 CF D4 C8 8B 13 BD 8E 52 2E A4 DF 9B 6E EC>)
(  10,<2023-09-26 12:43:24.180 -0500>,<IOWA\tchiarella>,<CHEM-S067>,<dataserver>,<TopSpin 4.0.6>,
      <INTEGRAL 2023-09-26 12:43:03.446 -0500
       DELETE [130.781;130.141]
       data hash MD5: 128K
       D8 A6 CF D4 C8 8B 13 BD 8E 52 2E A4 DF 9B 6E EC>)
(  11,<2023-09-26 12:43:24.196 -0500>,<IOWA\tchiarella>,<CHEM-S067>,<dataserver>,<TopSpin 4.0.6>,
      <INTEGRAL 2023-09-26 12:43:03.446 -0500
       DELETE [129.366;128.896]
       data hash MD5: 128K
       D8 A6 CF D4 C8 8B 13 BD 8E 52 2E A4 DF 9B 6E EC>)
(  12,<2023-09-26 12:43:24.212 -0500>,<IOWA\tchiarella>,<CHEM-S067>,<dataserver>,<TopSpin 4.0.6>,
      <INTEGRAL 2023-09-26 12:43:03.446 -0500
       DELETE [124.899;124.367]
       data hash MD5: 128K
       D8 A6 CF D4 C8 8B 13 BD 8E 52 2E A4 DF 9B 6E EC>)
(  13,<2023-09-26 12:43:24.227 -0500>,<IOWA\tchiarella>,<CHEM-S067>,<dataserver>,<TopSpin 4.0.6>,
      <INTEGRAL 2023-09-26 12:43:03.446 -0500
       DELETE [52.003;47.581]
       data hash MD5: 128K
       D8 A6 CF D4 C8 8B 13 BD 8E 52 2E A4 DF 9B 6E EC>)
(  14,<2023-09-26 12:43:24.243 -0500>,<IOWA\tchiarella>,<CHEM-S067>,<dataserver>,<TopSpin 4.0.6>,
      <INTEGRAL 2023-09-26 12:43:03.446 -0500
       DELETE [47.579;46.893]
       data hash MD5: 128K
       D8 A6 CF D4 C8 8B 13 BD 8E 52 2E A4 DF 9B 6E EC>)
(  15,<2023-09-26 12:43:33.649 -0500>,<IOWA\tchiarella>,<CHEM-S067>,<dataserver>,<TopSpin 4.0.6>,
      <INTEGRAL 2023-09-26 12:43:31.852 -0500
       DELETE [134.361;133.606]
       data hash MD5: 128K
       D8 A6 CF D4 C8 8B 13 BD 8E 52 2E A4 DF 9B 6E EC>)
(  16,<2023-09-26 12:43:33.649 -0500>,<IOWA\tchiarella>,<CHEM-S067>,<dataserver>,<TopSpin 4.0.6>,
      <INTEGRAL 2023-09-26 12:43:31.852 -0500
       DELETE [130.781;130.141]
       data hash MD5: 128K
       D8 A6 CF D4 C8 8B 13 BD 8E 52 2E A4 DF 9B 6E EC>)
(  17,<2023-09-26 12:43:33.664 -0500>,<IOWA\tchiarella>,<CHEM-S067>,<dataserver>,<TopSpin 4.0.6>,
      <INTEGRAL 2023-09-26 12:43:31.852 -0500
       DELETE [129.366;128.896]
       data hash MD5: 128K
       D8 A6 CF D4 C8 8B 13 BD 8E 52 2E A4 DF 9B 6E EC>)
(  18,<2023-09-26 12:43:33.696 -0500>,<IOWA\tchiarella>,<CHEM-S067>,<dataserver>,<TopSpin 4.0.6>,
      <INTEGRAL 2023-09-26 12:43:31.852 -0500
       DELETE [124.899;124.367]
       data hash MD5: 128K
       D8 A6 CF D4 C8 8B 13 BD 8E 52 2E A4 DF 9B 6E EC>)
(  19,<2023-09-26 12:43:33.711 -0500>,<IOWA\tchiarella>,<CHEM-S067>,<dataserver>,<TopSpin 4.0.6>,
      <INTEGRAL 2023-09-26 12:43:31.852 -0500
       DELETE [52.003;47.581]
       data hash MD5: 128K
       D8 A6 CF D4 C8 8B 13 BD 8E 52 2E A4 DF 9B 6E EC>)
(  20,<2023-09-26 12:43:33.711 -0500>,<IOWA\tchiarella>,<CHEM-S067>,<dataserver>,<TopSpin 4.0.6>,
      <INTEGRAL 2023-09-26 12:43:31.852 -0500
       DELETE [47.579;46.893]
       data hash MD5: 128K
       D8 A6 CF D4 C8 8B 13 BD 8E 52 2E A4 DF 9B 6E EC>)
##END=

$$ hash MD5
$$ F0 64 26 8F 0F 2C E0 A2 F9 22 FE AF 4F EF E7 36
