# Supplementary material for: Boron Triiodide-Mediated Reduction of Nitroarenes Using Borohydride Reagents
Source: Org Lett. 2023 Dec 5;25(49):8787–91. doi: 10.1021/acs.orglett.3c03257 (PMC10729015; doi:10.1021/acs.orglett.3c03257)
Supplement: Supplementary file 1 — ol3c03257_si_001.zip [file ol3c03257_si_001.zip › Nitro Reduction FIDs/Compound 2b 13C/2/pdata/1/outd]

##TITLE= Parameter file, TopSpin 4.1.3
##JCAMPDX= 5.0
##DATATYPE= Parameter Values
##NPOINTS= 1	$$ modification sequence number
##ORIGIN= Bruker BioSpin GmbH
##OWNER= nmr
$$ 2023-09-26 11:47:13.728 -0500  nmr@CHEM-S260
$$ D:\nmrdata\data\nmr\Williams/Wil-TMC-2-144b-filtered-13C/2/pdata/1/outd
$$ process C:\Bruker\TopSpin4.1.3\prog\mod\edparproc.exe
##$CURPLOT= <hplj4500n>
##$CURPRIN= <$hplj4500n>
##$DFORMAT= <normdp>
##$LAYOUT= <+/layouts.npt/NPT_13C_sensitivity_dec1h.xwp>
##$LFORMAT= <normlp>
##$PFORMAT= <normpl>
##END=
