# Supplementary material for: Boron Triiodide-Mediated Reduction of Nitroarenes Using Borohydride Reagents
Source: Org Lett. 2023 Dec 5;25(49):8787–91. doi: 10.1021/acs.orglett.3c03257 (PMC10729015; doi:10.1021/acs.orglett.3c03257)
Supplement: Supplementary file 1 — ol3c03257_si_001.zip [file ol3c03257_si_001.zip › Nitro Reduction FIDs/Compound 2b 13C/2/pdata/1/peaklist.xml]

<?xml version="1.0" encoding="UTF-8"?>
<PeakList modified="2023-09-26T12:43:49">
  <PeakList1D>
    <PeakList1DHeader creator="tchiarella" date="2023-09-26T12:43:49" expNo="2" name="Wil-TMC-2-144b-filtered-13C" owner="" procNo="1" source="C:/Users/tchiarella/OneDrive - University of Iowa/Desktop/NMR">
      <PeakPickDetails>F1=142.543869ppm, F2=115.645088ppm, MI=0.64cm, MAXI=2.43cm, PC=1.400
      </PeakPickDetails>
    </PeakList1DHeader>
    <Peak1D F1="135.140747" intensity="2.002929" type="0"/>
    <Peak1D F1="131.67659" intensity="2.02621" type="0"/>
    <Peak1D F1="130.397064" intensity="1.97186" type="0"/>
    <Peak1D F1="125.869896" intensity="1.963422" type="0"/>
    <Peak1D F1="118.084373" intensity="0.7613912" type="0"/>
  </PeakList1D>
</PeakList>
