# Supplementary material for: Boron Triiodide-Mediated Reduction of Nitroarenes Using Borohydride Reagents
Source: Org Lett. 2023 Dec 5;25(49):8787–91. doi: 10.1021/acs.orglett.3c03257 (PMC10729015; doi:10.1021/acs.orglett.3c03257)
Supplement: Supplementary file 1 — ol3c03257_si_001.zip [file ol3c03257_si_001.zip › Nitro Reduction FIDs/Compound 2b 1H/3/audita.txt]

##TITLE= Audit trail, TopSpin 4.1.3
##JCAMPDX= 5.01
##ORIGIN= Bruker BioSpin GmbH
##OWNER= root
$$ /root/.topspin-BladeEpu/local_acqu/Wil-TMC-2-144b-filtered-1H/3/audita.txt
##AUDIT TRAIL=  $$ (NUMBER, WHEN, WHO, WHERE, PROCESS, VERSION, WHAT)
(   1,<2023-09-26 16:44:27.089 +0000>,<CHEM-S260\nmr>,<CHEM-S260>,<go4>,<TopSpin 4.1.3>,
      <acquisition in progress>)
$$ D:/nmrdata/data/nmr/Williams/Wil-TMC-2-144b-filtered-1H/3/audita.txt
(   2,<2023-09-26 16:46:00.287 +0000>,<CHEM-S260\nmr>,<CHEM-S260>,<go4>,<TopSpin 4.1.3>,
      <created by zg on 'Avance' (CHEM-S260) by user 'CHEM-S260\nmr'
       on data set with UUID 'f4a84b12-5c8b-11ee-9bee-0030d6261c49'
       started at 2023-09-26 16:44:27.108 +0000, POWCHK enabled, PULCHK disabled,
       completed at 2023-09-26 16:46:00.284 +0000
       configuration hash MD5:
       93 AC CF C5 07 97 86 77 AD F3 7B BB 7F D9 66 01
       double data hash MD5: 64K
       0D 44 1E 3C 63 95 D6 AE 1C AE 90 4C FF AE 7E 36>)
##END=

$$ hash MD5
$$ 78 BB DD 15 97 66 C2 F2 37 79 4A 26 C6 EF 79 A9
