# Supplementary material for: Boron Triiodide-Mediated Reduction of Nitroarenes Using Borohydride Reagents
Source: Org Lett. 2023 Dec 5;25(49):8787–91. doi: 10.1021/acs.orglett.3c03257 (PMC10729015; doi:10.1021/acs.orglett.3c03257)
Supplement: Supplementary file 1 — ol3c03257_si_001.zip [file ol3c03257_si_001.zip › Nitro Reduction FIDs/Compound 2b 1H/3/pdata/1/auditp.txt]

##TITLE= Audit trail, TopSpin 4.1.3
##JCAMPDX= 5.01
##ORIGIN= Bruker BioSpin GmbH
##OWNER= nmr
$$ D:/nmrdata/data/nmr/Williams/Wil-TMC-2-144b-filtered-1H/3/pdata/1/auditp.txt
##AUDIT TRAIL=  $$ (NUMBER, WHEN, WHO, WHERE, PROCESS, VERSION, WHAT)
(   1,<2023-09-26 16:44:27.089 +0000>,<CHEM-S260\nmr>,<CHEM-S260>,<go4>,<TopSpin 4.1.3>,
      <acquisition in progress>)
$$ D:/nmrdata/data/nmr/Williams/Wil-TMC-2-144b-filtered-1H/3/audita.txt
(   2,<2023-09-26 16:46:00.287 +0000>,<CHEM-S260\nmr>,<CHEM-S260>,<go4>,<TopSpin 4.1.3>,
      <created by zg on 'Avance' (CHEM-S260) by user 'CHEM-S260\nmr'
       on data set with UUID 'f4a84b12-5c8b-11ee-9bee-0030d6261c49'
       started at 2023-09-26 16:44:27.108 +0000, POWCHK enabled, PULCHK disabled,
       completed at 2023-09-26 16:46:00.284 +0000
       configuration hash MD5:
       93 AC CF C5 07 97 86 77 AD F3 7B BB 7F D9 66 01
       double data hash MD5: 64K
       0D 44 1E 3C 63 95 D6 AE 1C AE 90 4C FF AE 7E 36>)
(   3,<2023-09-26 11:45:55.997 -0500>,<nmr>,<CHEM-S260>,<proc1d>,<TopSpin 4.1.3>,
      <Start of raw data processing
       em LB = 0.3 SI = 64K 
       data hash MD5: 64K
       22 84 2D 73 46 0F 8C CC 04 EC B1 11 69 C0 59 AA>)
(   4,<2023-09-26 11:45:56.091 -0500>,<nmr>,<CHEM-S260>,<proc1d>,<TopSpin 4.1.3>,
      <ef LB = 0.3 FT_mod = 6 PKNL = 1 SI = 64K 
       data hash MD5: 64K
       AE 09 49 BC 26 6A 98 EA 06 4A 20 1B 6B 79 23 4E>)
(   5,<2023-09-26 11:45:56.169 -0500>,<nmr>,<CHEM-S260>,<proc1d>,<TopSpin 4.1.3>,
      <Start of raw data processing
       ft FT_mod = 6 PKNL = 1 SI = 64K 
       data hash MD5: 64K
       49 42 1D C7 A7 05 37 7B 5D F1 A8 B7 09 6F 37 DB>)
(   6,<2023-09-26 11:45:56.440 -0500>,<nmr>,<CHEM-S260>,<proc1d>,<TopSpin 4.1.3>,
      <apk 
       data hash MD5: 64K
       21 95 5C 9C DF DB B6 B8 12 51 BA 28 A7 F4 87 B3>)
(   7,<2023-09-26 11:45:56.690 -0500>,<nmr>,<CHEM-S260>,<proc1d>,<TopSpin 4.1.3>,
      <apk 
       data hash MD5: 64K
       B4 71 C5 73 5A 46 B6 FB E2 71 4C EA AB 46 9D 11>)
(   8,<2023-09-26 11:45:56.784 -0500>,<nmr>,<CHEM-S260>,<proc1d>,<TopSpin 4.1.3>,
      <abs ABSG = 5 
       data hash MD5: 64K
       64 EE 2E 09 43 FD 0E F6 07 5F FC 8C 89 B2 7B D4>)
(   9,<2023-09-26 11:46:50.219 -0500>,<nmr>,<CHEM-S260>,<dataserver>,<TopSpin 4.1.3>,
      <INTEGRAL DELETE [7.963;7.704]
       data hash MD5: 64K
       64 EE 2E 09 43 FD 0E F6 07 5F FC 8C 89 B2 7B D4>)
(  10,<2023-09-26 11:46:50.234 -0500>,<nmr>,<CHEM-S260>,<dataserver>,<TopSpin 4.1.3>,
      <INTEGRAL DELETE [7.703;7.455]
       data hash MD5: 64K
       64 EE 2E 09 43 FD 0E F6 07 5F FC 8C 89 B2 7B D4>)
(  11,<2023-09-26 11:46:50.250 -0500>,<nmr>,<CHEM-S260>,<dataserver>,<TopSpin 4.1.3>,
      <INTEGRAL DELETE [7.454;7.245]
       data hash MD5: 64K
       64 EE 2E 09 43 FD 0E F6 07 5F FC 8C 89 B2 7B D4>)
(  12,<2023-09-26 11:46:50.250 -0500>,<nmr>,<CHEM-S260>,<dataserver>,<TopSpin 4.1.3>,
      <INTEGRAL DELETE [5.551;4.623]
       data hash MD5: 64K
       64 EE 2E 09 43 FD 0E F6 07 5F FC 8C 89 B2 7B D4>)
(  13,<2023-09-26 11:46:50.266 -0500>,<nmr>,<CHEM-S260>,<dataserver>,<TopSpin 4.1.3>,
      <INTEGRAL DELETE [3.463;3.171]
       data hash MD5: 64K
       64 EE 2E 09 43 FD 0E F6 07 5F FC 8C 89 B2 7B D4>)
(  14,<2023-09-26 11:46:50.281 -0500>,<nmr>,<CHEM-S260>,<dataserver>,<TopSpin 4.1.3>,
      <INTEGRAL DELETE [1.909;0.638]
       data hash MD5: 64K
       64 EE 2E 09 43 FD 0E F6 07 5F FC 8C 89 B2 7B D4>)
(  15,<2023-09-26 11:46:50.281 -0500>,<nmr>,<CHEM-S260>,<dataserver>,<TopSpin 4.1.3>,
      <INTEGRAL DEFINE [7.890;7.728]
       data hash MD5: 64K
       64 EE 2E 09 43 FD 0E F6 07 5F FC 8C 89 B2 7B D4>)
(  16,<2023-09-26 11:46:50.297 -0500>,<nmr>,<CHEM-S260>,<dataserver>,<TopSpin 4.1.3>,
      <INTEGRAL DEFINE [1.060;0.515]
       data hash MD5: 64K
       64 EE 2E 09 43 FD 0E F6 07 5F FC 8C 89 B2 7B D4>)
(  17,<2023-09-26 11:46:50.297 -0500>,<nmr>,<CHEM-S260>,<dataserver>,<TopSpin 4.1.3>,
      <INTEGRAL DELETE [1.060;0.515]
       data hash MD5: 64K
       64 EE 2E 09 43 FD 0E F6 07 5F FC 8C 89 B2 7B D4>)
(  18,<2023-09-26 11:46:50.312 -0500>,<nmr>,<CHEM-S260>,<dataserver>,<TopSpin 4.1.3>,
      <INTEGRAL DEFINE [0.912;0.818]
       data hash MD5: 64K
       64 EE 2E 09 43 FD 0E F6 07 5F FC 8C 89 B2 7B D4>)
(  19,<2023-09-26 11:46:50.328 -0500>,<nmr>,<CHEM-S260>,<dataserver>,<TopSpin 4.1.3>,
      <INTEGRAL DELETE [0.912;0.818]
       data hash MD5: 64K
       64 EE 2E 09 43 FD 0E F6 07 5F FC 8C 89 B2 7B D4>)
(  20,<2023-09-26 11:46:50.328 -0500>,<nmr>,<CHEM-S260>,<dataserver>,<TopSpin 4.1.3>,
      <INTEGRAL DELETE [7.890;7.728]
       data hash MD5: 64K
       64 EE 2E 09 43 FD 0E F6 07 5F FC 8C 89 B2 7B D4>)
$$ C:/Users/tchiarella/OneDrive - University of Iowa/Desktop/NMR/Wil-TMC-2-144b-filtered-1H/3/pdata/1/auditp.txt
(  21,<2023-09-26 12:42:27.858 -0500>,<IOWA\tchiarella>,<CHEM-S067>,<dataserver>,<TopSpin 4.0.6>,
      <INTEGRAL 2023-09-26 12:41:38.875 -0500
       DEFINE [7.820;7.740]
       data hash MD5: 64K
       64 EE 2E 09 43 FD 0E F6 07 5F FC 8C 89 B2 7B D4>)
(  22,<2023-09-26 12:42:27.921 -0500>,<IOWA\tchiarella>,<CHEM-S067>,<dataserver>,<TopSpin 4.0.6>,
      <INTEGRAL 2023-09-26 12:41:41.766 -0500
       DEFINE [7.606;7.545]
       data hash MD5: 64K
       64 EE 2E 09 43 FD 0E F6 07 5F FC 8C 89 B2 7B D4>)
(  23,<2023-09-26 12:42:27.952 -0500>,<IOWA\tchiarella>,<CHEM-S067>,<dataserver>,<TopSpin 4.0.6>,
      <INTEGRAL 2023-09-26 12:41:47.702 -0500
       DEFINE [7.551;7.475]
       data hash MD5: 64K
       64 EE 2E 09 43 FD 0E F6 07 5F FC 8C 89 B2 7B D4>)
(  24,<2023-09-26 12:42:27.968 -0500>,<IOWA\tchiarella>,<CHEM-S067>,<dataserver>,<TopSpin 4.0.6>,
      <INTEGRAL 2023-09-26 12:41:50.705 -0500
       DEFINE [7.433;7.359]
       data hash MD5: 64K
       64 EE 2E 09 43 FD 0E F6 07 5F FC 8C 89 B2 7B D4>)
(  25,<2023-09-26 12:42:27.999 -0500>,<IOWA\tchiarella>,<CHEM-S067>,<dataserver>,<TopSpin 4.0.6>,
      <INTEGRAL 2023-09-26 12:42:18.296 -0500
       DEFINE [5.342;4.662]
       data hash MD5: 64K
       64 EE 2E 09 43 FD 0E F6 07 5F FC 8C 89 B2 7B D4>)
(  26,<2023-09-26 12:42:28.014 -0500>,<IOWA\tchiarella>,<CHEM-S067>,<dataserver>,<TopSpin 4.0.6>,
      <INTEGRAL 2023-09-26 12:42:20.140 -0500
       DELETE [5.342;4.662]
       data hash MD5: 64K
       64 EE 2E 09 43 FD 0E F6 07 5F FC 8C 89 B2 7B D4>)
(  27,<2023-09-26 13:04:16.418 -0500>,<IOWA\tchiarella>,<CHEM-S067>,<dataserver>,<TopSpin 4.0.6>,
      <INTEGRAL 2023-09-26 13:03:26.474 -0500
       DEFINE [3.365;3.336]
       data hash MD5: 64K
       64 EE 2E 09 43 FD 0E F6 07 5F FC 8C 89 B2 7B D4>)
(  28,<2023-09-26 13:04:16.506 -0500>,<IOWA\tchiarella>,<CHEM-S067>,<dataserver>,<TopSpin 4.0.6>,
      <INTEGRAL 2023-09-26 13:03:28.685 -0500
       DELETE [3.365;3.336]
       data hash MD5: 64K
       64 EE 2E 09 43 FD 0E F6 07 5F FC 8C 89 B2 7B D4>)
(  29,<2023-09-26 13:04:16.535 -0500>,<IOWA\tchiarella>,<CHEM-S067>,<dataserver>,<TopSpin 4.0.6>,
      <INTEGRAL 2023-09-26 13:03:30.921 -0500
       DEFINE [3.324;3.294]
       data hash MD5: 64K
       64 EE 2E 09 43 FD 0E F6 07 5F FC 8C 89 B2 7B D4>)
(  30,<2023-09-26 13:04:16.563 -0500>,<IOWA\tchiarella>,<CHEM-S067>,<dataserver>,<TopSpin 4.0.6>,
      <INTEGRAL 2023-09-26 13:03:33.420 -0500
       DELETE [3.324;3.294]
       data hash MD5: 64K
       64 EE 2E 09 43 FD 0E F6 07 5F FC 8C 89 B2 7B D4>)
(  31,<2023-09-26 13:04:16.593 -0500>,<IOWA\tchiarella>,<CHEM-S067>,<dataserver>,<TopSpin 4.0.6>,
      <INTEGRAL 2023-09-26 13:04:00.916 -0500
       DELETE [7.820;7.740]
       data hash MD5: 64K
       64 EE 2E 09 43 FD 0E F6 07 5F FC 8C 89 B2 7B D4>)
(  32,<2023-09-26 13:04:16.619 -0500>,<IOWA\tchiarella>,<CHEM-S067>,<dataserver>,<TopSpin 4.0.6>,
      <INTEGRAL 2023-09-26 13:04:00.916 -0500
       DELETE [7.606;7.545]
       data hash MD5: 64K
       64 EE 2E 09 43 FD 0E F6 07 5F FC 8C 89 B2 7B D4>)
(  33,<2023-09-26 13:04:16.642 -0500>,<IOWA\tchiarella>,<CHEM-S067>,<dataserver>,<TopSpin 4.0.6>,
      <INTEGRAL 2023-09-26 13:04:00.916 -0500
       DELETE [7.551;7.475]
       data hash MD5: 64K
       64 EE 2E 09 43 FD 0E F6 07 5F FC 8C 89 B2 7B D4>)
(  34,<2023-09-26 13:04:16.668 -0500>,<IOWA\tchiarella>,<CHEM-S067>,<dataserver>,<TopSpin 4.0.6>,
      <INTEGRAL 2023-09-26 13:04:00.916 -0500
       DELETE [7.433;7.359]
       data hash MD5: 64K
       64 EE 2E 09 43 FD 0E F6 07 5F FC 8C 89 B2 7B D4>)
(  35,<2023-09-26 13:04:16.680 -0500>,<IOWA\tchiarella>,<CHEM-S067>,<dataserver>,<TopSpin 4.0.6>,
      <INTEGRAL 2023-09-26 13:04:04.354 -0500
       DEFINE [7.824;7.765]
       data hash MD5: 64K
       64 EE 2E 09 43 FD 0E F6 07 5F FC 8C 89 B2 7B D4>)
(  36,<2023-09-26 13:04:16.692 -0500>,<IOWA\tchiarella>,<CHEM-S067>,<dataserver>,<TopSpin 4.0.6>,
      <INTEGRAL 2023-09-26 13:04:07.497 -0500
       DEFINE [7.625;7.566]
       data hash MD5: 64K
       64 EE 2E 09 43 FD 0E F6 07 5F FC 8C 89 B2 7B D4>)
(  37,<2023-09-26 13:04:16.702 -0500>,<IOWA\tchiarella>,<CHEM-S067>,<dataserver>,<TopSpin 4.0.6>,
      <INTEGRAL 2023-09-26 13:04:10.177 -0500
       DEFINE [7.557;7.492]
       data hash MD5: 64K
       64 EE 2E 09 43 FD 0E F6 07 5F FC 8C 89 B2 7B D4>)
(  38,<2023-09-26 13:04:16.713 -0500>,<IOWA\tchiarella>,<CHEM-S067>,<dataserver>,<TopSpin 4.0.6>,
      <INTEGRAL 2023-09-26 13:04:14.689 -0500
       DEFINE [7.441;7.374]
       data hash MD5: 64K
       64 EE 2E 09 43 FD 0E F6 07 5F FC 8C 89 B2 7B D4>)
(  39,<2023-10-03 11:41:32.324 -0500>,<IOWA\tchiarella>,<CHEM-S067>,<dataserver>,<TopSpin 4.0.6>,
      <INTEGRAL 2023-10-03 11:41:11.864 -0500
       DEFINE [5.350;4.731]
       data hash MD5: 64K
       64 EE 2E 09 43 FD 0E F6 07 5F FC 8C 89 B2 7B D4>)
(  40,<2023-10-03 11:41:32.424 -0500>,<IOWA\tchiarella>,<CHEM-S067>,<dataserver>,<TopSpin 4.0.6>,
      <INTEGRAL 2023-10-03 11:41:14.339 -0500
       DELETE [5.350;4.731]
       data hash MD5: 64K
       64 EE 2E 09 43 FD 0E F6 07 5F FC 8C 89 B2 7B D4>)
##END=

$$ hash MD5
$$ AB 2C 57 67 1F E7 95 3D 4F F9 D0 EF 7A DF 2D 12
