# Supplementary material for: Boron Triiodide-Mediated Reduction of Nitroarenes Using Borohydride Reagents
Source: Org Lett. 2023 Dec 5;25(49):8787–91. doi: 10.1021/acs.orglett.3c03257 (PMC10729015; doi:10.1021/acs.orglett.3c03257)
Supplement: Supplementary file 1 — ol3c03257_si_001.zip [file ol3c03257_si_001.zip › Nitro Reduction FIDs/Compound 2b 1H/3/pdata/1/peaklist.xml]

<?xml version="1.0" encoding="UTF-8"?>
<PeakList modified="2023-09-26T13:04:39">
  <PeakList1D>
    <PeakList1DHeader creator="tchiarella" date="2023-09-26T13:04:39" expNo="3" name="Wil-TMC-2-144b-filtered-1H" owner="" procNo="1" source="C:/Users/tchiarella/OneDrive - University of Iowa/Desktop/NMR">
      <PeakPickDetails>F1=7.841639ppm, F2=7.765081ppm, MI=5.06cm, MAXI=9.97cm, PC=1.000
      </PeakPickDetails>
    </PeakList1DHeader>
    <Peak1D F1="7.803346" intensity="7.632799" type="0"/>
    <Peak1D F1="7.800109" intensity="7.634257" type="0"/>
    <Peak1D F1="7.783268" intensity="8.535706" type="0"/>
    <Peak1D F1="7.779982" intensity="8.411186" type="0"/>
  </PeakList1D>
  <PeakList1D>
    <PeakList1DHeader creator="tchiarella" date="2023-09-26T13:04:39" expNo="3" name="Wil-TMC-2-144b-filtered-1H" owner="" procNo="1" source="C:/Users/tchiarella/OneDrive - University of Iowa/Desktop/NMR">
      <PeakPickDetails>F1=7.617033ppm, F2=7.569640ppm, MI=2.75cm, MAXI=12.57cm, PC=1.000
      </PeakPickDetails>
    </PeakList1DHeader>
    <Peak1D F1="7.597337" intensity="4.92596" type="0"/>
    <Peak1D F1="7.59316" intensity="5.61804" type="0"/>
    <Peak1D F1="7.577462" intensity="10.30984" type="0"/>
    <Peak1D F1="7.573306" intensity="10.25599" type="0"/>
  </PeakList1D>
  <PeakList1D>
    <PeakList1DHeader creator="tchiarella" date="2023-09-26T13:04:39" expNo="3" name="Wil-TMC-2-144b-filtered-1H" owner="" procNo="1" source="C:/Users/tchiarella/OneDrive - University of Iowa/Desktop/NMR">
      <PeakPickDetails>F1=7.552913ppm, F2=7.501338ppm, MI=2.46cm, MAXI=10.84cm, PC=1.000
      </PeakPickDetails>
    </PeakList1DHeader>
    <Peak1D F1="7.547407" intensity="5.464375" type="0"/>
    <Peak1D F1="7.544067" intensity="5.417635" type="0"/>
    <Peak1D F1="7.52882" intensity="7.666382" type="0"/>
    <Peak1D F1="7.525536" intensity="7.426717" type="0"/>
    <Peak1D F1="7.509059" intensity="3.885857" type="0"/>
    <Peak1D F1="7.505664" intensity="3.624074" type="0"/>
  </PeakList1D>
  <PeakList1D>
    <PeakList1DHeader creator="tchiarella" date="2023-09-26T13:04:39" expNo="3" name="Wil-TMC-2-144b-filtered-1H" owner="" procNo="1" source="C:/Users/tchiarella/OneDrive - University of Iowa/Desktop/NMR">
      <PeakPickDetails>F1=7.442097ppm, F2=7.357766ppm, MI=2.17cm, MAXI=10.98cm, PC=1.000
      </PeakPickDetails>
    </PeakList1DHeader>
    <Peak1D F1="7.427509" intensity="5.451782" type="0"/>
    <Peak1D F1="7.423247" intensity="5.327961" type="0"/>
    <Peak1D F1="7.407607" intensity="6.462156" type="0"/>
    <Peak1D F1="7.403543" intensity="5.948524" type="0"/>
    <Peak1D F1="7.388899" intensity="3.765652" type="0"/>
    <Peak1D F1="7.384713" intensity="3.524247" type="0"/>
  </PeakList1D>
</PeakList>
