# Supplementary material for: Boron Triiodide-Mediated Reduction of Nitroarenes Using Borohydride Reagents
Source: Org Lett. 2023 Dec 5;25(49):8787–91. doi: 10.1021/acs.orglett.3c03257 (PMC10729015; doi:10.1021/acs.orglett.3c03257)
Supplement: Supplementary file 1 — ol3c03257_si_001.zip [file ol3c03257_si_001.zip › Nitro Reduction FIDs/Compound 2b 1H/3/pdata/1/peakrng]

P    #regions in PPM
# 2023-09-26 13:04:42 -0500  tchiarella@CHEM-S067
# low field   high field   mi   maxi
  7.841638371951497  7.765081233034257  5.059  9.973  # for region 1
  7.617033302697425  7.569640287363595  2.746  12.574  # for region 2
  7.552913340775185  7.501338588794252  2.457  10.840  # for region 3
  7.442097319626965  7.357765630577062  2.168  10.984  # for region 4
