# Supplementary material for: Boron Triiodide-Mediated Reduction of Nitroarenes Using Borohydride Reagents
Source: Org Lett. 2023 Dec 5;25(49):8787–91. doi: 10.1021/acs.orglett.3c03257 (PMC10729015; doi:10.1021/acs.orglett.3c03257)
Supplement: Supplementary file 1 — ol3c03257_si_001.zip [file ol3c03257_si_001.zip › Nitro Reduction FIDs/Compound 2b 1H/3/shimvalues]

# Tue Sep 26 16:45:59 2023
#$$PROBEIDENTIFIER=Z167430_0032
#$$PROBENAME=CPP1.1 BBO 400S1 BB-H&F-D-05 Z XT
#$$SHIMID=292722
#
# Active Shim Gradients
#
Z           		-19919          
Z2          		-1276           
Z3          		-3623           
Z4          		-8277           
Z5          		1587            
Z6          		3575            
Z7          		-4359           
Z8          		-8880           
X           		-959            
XZ          		1617            
XZ2         		1011            
XZ3         		-158            
XZ4         		-754            
XZ5         		1780            
Y           		3259            
YZ          		132             
YZ2         		4306            
YZ3         		2153            
YZ4         		-159            
YZ5         		-8454           
XY          		1235            
XYZ         		2021            
XYZ2        		2343            
XYZ3        		1673            
XYZ4        		-6979           
XYZ5        		-3276           
(X2-Y2)     		-3274           
(X2-Y2)Z    		-892            
(X2-Y2)Z2   		-148            
(X2-Y2)Z3   		-189            
(X2-Y2)Z4   		983             
(X2-Y2)Z5   		-1513           
X3          		4               
X3Z         		-1273           
Y3          		-1182           
Y3Z         		1180            
#
# Lock Parameter
#
FIELD		8855.724
LOCKPHASE		 326.100
LOCKPOWER		 -34.000
LOCKGAIN		 125.692
LOCKDC		 -75.000
LOCKSHIFT		   3.300
LOOPGAIN		  -7.605
LOOPTIME		   0.415
LOOPFILTER		  58.682
#
IEEE64_VERSION_CODE 1
#
# Shim currents 
#
SHIM_SETTING [ 1]   -10456.07046892
SHIM_SETTING [ 2]      995.77579770
SHIM_SETTING [ 3]     -851.74218306
SHIM_SETTING [ 4]    -6367.92933188
SHIM_SETTING [ 5]     2861.66757663
SHIM_SETTING [ 6]     1796.61511206
SHIM_SETTING [ 7]   -18016.27305015
SHIM_SETTING [ 8]    -9040.88340256
SHIM_SETTING [ 9]    -3402.23426402
SHIM_SETTING [10]    -1959.11356255
SHIM_SETTING [11]        0.00000000
SHIM_SETTING [12]    -2361.23900000
SHIM_SETTING [13]       -1.94800000
SHIM_SETTING [14]      619.36000015
SHIM_SETTING [15]     1778.69500100
SHIM_SETTING [16]    -2406.42400144
SHIM_SETTING [17]      471.96899880
SHIM_SETTING [18]    -2187.84800127
SHIM_SETTING [19]      612.85999935
SHIM_SETTING [20]    -3296.54599895
SHIM_SETTING [21]    -3287.67800299
SHIM_SETTING [22]     -332.22400269
SHIM_SETTING [23]    -5164.93299916
SHIM_SETTING [24]    -3133.29699982
SHIM_SETTING [25]    -2435.66900129
SHIM_SETTING [26]     1367.28999614
SHIM_SETTING [27]     -615.15700014
SHIM_SETTING [28]     6296.91899951
SHIM_SETTING [29]    -6303.12599428
SHIM_SETTING [30]    -3999.57999594
SHIM_SETTING [31]    -3340.81399779
SHIM_SETTING [32]     8006.90500270
SHIM_SETTING [33]     2193.74800313
SHIM_SETTING [34]    -2388.56099852
SHIM_SETTING [35]     5768.99299705
SHIM_SETTING [36]     7229.12100005
SHIM_SETTING [37]     7019.59299897
SHIM_SETTING [38]    -6797.36999896
SHIM_SETTING [39]     4615.36000200
SHIM_SETTING [40]        0.00000000
