# Supplementary material for: Boron Triiodide-Mediated Reduction of Nitroarenes Using Borohydride Reagents
Source: Org Lett. 2023 Dec 5;25(49):8787–91. doi: 10.1021/acs.orglett.3c03257 (PMC10729015; doi:10.1021/acs.orglett.3c03257)
Supplement: Supplementary file 1 — ol3c03257_si_001.zip [file ol3c03257_si_001.zip › Nitro Reduction FIDs/Compound 2b 1H/3/topshimreport]

New TopShim run:

version = topshim 2.1.0
date = 2023-09-26
time = 11:38:59.537
command = topshim convcomp

FINE SHIMMING

Parameters:

probe = Z167430_0032
solvent = MeOD
shim nucleus = 2H
nucleus optimised for = 1H
o1p (from lock) = 3.30 ppm
selective excitation width = 1.0 ppm

Results:


1D Shimming:
Iteration 1: FWHM Before=18.0 Hz, Target= 0.3 Hz, After= 0.3 Hz
Iteration 2: FWHM Before= 0.3 Hz, Target= 0.3 Hz, After= 0.5 Hz
Iteration 3: FWHM Before= 0.5 Hz, Target= 0.3 Hz, After= 0.3 Hz
Iteration 4: FWHM Before= 0.3 Hz, Target= 0.3 Hz, After= 0.4 Hz
Iteration 5: FWHM Before= 0.4 Hz, Target= 0.4 Hz, After= 0.3 Hz
Shim succeeded

Lineshape quality factor (1D spectrum, spinning) = 0.429

shim changes: 
Z	-376
Z2	-54
Z3	-159
Z4	-420
Z5	-45
Z6	+1420
Z7	-2065
Z8	-10086

duration = 4 min 57 sec
completed successfully
finished Tue Sep 26 11:43:55 2023


========================================================================
