# Supplementary material for: Boron Triiodide-Mediated Reduction of Nitroarenes Using Borohydride Reagents
Source: Org Lett. 2023 Dec 5;25(49):8787–91. doi: 10.1021/acs.orglett.3c03257 (PMC10729015; doi:10.1021/acs.orglett.3c03257)
Supplement: Supplementary file 1 — ol3c03257_si_001.zip [file ol3c03257_si_001.zip › Nitro Reduction FIDs/Compound 2c 13C/1/acqus]

##TITLE= Parameter file, TopSpin 4.1.3
##JCAMPDX= 5.0
##DATATYPE= Parameter Values
##NPOINTS= 5	$$ modification sequence number
##ORIGIN= Bruker BioSpin GmbH
##OWNER= nmr
$$ 2023-09-21 18:56:33.776 -0500  nmr@CHEM-S260
$$ D:/nmrdata/data/nmr/Williams/Wil-COR-3-086Pure-CDCl3-400MHz-13C/1/acqus
$$ process C:\Bruker\TopSpin4.1.3\prog\mod\acqdataserver.exe
##$ACQT0= -1.70581753891579
##$AMP= (0..31)
100 100 100 100 100 100 100 100 100 100 100 100 100 100 100 100 100 100
100 100 100 100 100 100 100 100 100 100 100 100 100 100
##$AMPCOIL= (0..32)
-1 0 0 0 0 0 0 0 0 0 0 0 0 0 0 0 0 0 0 0 0 0 0 0 0 0 0 0 0 0 0 0 0
##$AQSEQ= 0
##$AQ_mod= 3
##$AUNM= <>
##$AUTOPOS= <12 >
##$BF1= 100.65551506
##$BF2= 400.3
##$BF3= 100.65551506
##$BF4= 100.65551506
##$BF5= 100.65551506
##$BF6= 100.65551506
##$BF7= 100.65551506
##$BF8= 100.65551506
##$BWFAC= (0..63)
0 0 0 0 0 0 0 0 0 0 0 0 0 0 0 0 0 0 0 0 0 0 0 0 0 0 0 0 0 0 0 0 0 0 0 0
0 0 0 0 0 0 0 0 0 0 0 0 0 0 0 0 0 0 0 0 0 0 0 0 0 0 0 0
##$BYTORDA= 0
##$CHANFCU= (0..24)
0 2 1 0 0 0 0 0 0 0 0 0 0 0 0 0 0 0 0 0 0 0 0 0 0
##$CHANREC= (0..24)
0 2 1 0 0 0 0 0 0 0 0 0 0 0 0 0 0 0 0 0 0 0 0 0 0
##$CHEMSTR= <none>
##$CNST= (0..63)
1 1 145 1 1 1 1 1 1 1 0 1 0 0 0 0 0 0 0 0 0 0 0 1 1 1 1 1 1 1 1 1 1 1 1
1 1 1 1 1 1 1 1 1 1 1 1 1 1 1 140 120 124 72 40 1 1 1 1 1 1 1 1 1
##$CPDPRG= (0..8)
<> <> <waltz64> <> <> <> <> <> <>
##$D= (0..63)
0 2 0.00345 0 0 0 0 0 0 0.06 0 0.03 2e-05 3e-06 0 0 0.0002 0 0 0 0 0 0
0 0 0 0 0 0 0 0 0 0 0 0 0 0 0 0 0 0 0 0 0 0 0 0 0 0 0 0 0 0 0 0 0 0 0 0
0 15 0 0 0
##$DATE= 1695340596
##$DATE_START= 1695340363
##$DE= 18.29418
##$DECBNUC= <off>
##$DECIM= 800
##$DECNUC= <off>
##$DECSTAT= 4
##$DIGMOD= 3
##$DIGTYP= 17
##$DR= 32
##$DS= 4
##$DSPFIRM= 4
##$DSPFVS= 21
##$DTYPA= 2
##$EXP= <NPT_13C_sensitivity_dec1h>
##$ExpStatus= 4
##$FCUCHAN= (0..9)
0 2 1 0 0 0 0 0 0 0
##$FILCOR= 0
##$FL1= 83
##$FL2= 83
##$FL3= 83
##$FL4= 83
##$FN_INDIRECT= (0..7)
0 0 0 0 0 0 0 0
##$FOV= 20
##$FQ1LIST= <freqlist>
##$FQ2LIST= <freqlist>
##$FQ3LIST= <freqlist>
##$FQ4LIST= <freqlist>
##$FQ5LIST= <freqlist>
##$FQ6LIST= <freqlist>
##$FQ7LIST= <freqlist>
##$FQ8LIST= <freqlist>
##$FS= (0..7)
83 83 83 83 83 83 83 83
##$FTLPGN= 0
##$FW= 2.4e+08
##$FnILOOP= 0
##$FnMODE= 0
##$FnTYPE= 0
##$GPNAM= (0..31)
<SINE.100> <SINE.100> <SINE.100> <SINE.100> <SINE.100> <SINE.100> <SINE.100>
<SINE.100> <SINE.100> <SINE.100> <SINE.100> <SINE.100> <SINE.100> <SINE.100>
<SINE.100> <SINE.100> <SINE.100> <SINE.100> <SINE.100> <SINE.100> <SINE.100>
<SINE.100> <SINE.100> <SINE.100> <SINE.100> <SINE.100> <SINE.100> <SINE.100>
<SINE.100> <SINE.100> <SINE.100> <SINE.100>
##$GPX= (0..31)
0 0 0 0 0 0 0 0 0 0 0 0 0 0 0 0 0 0 0 0 0 0 0 0 0 0 0 0 0 0 0 0
##$GPY= (0..31)
0 0 0 0 0 0 0 0 0 0 0 0 0 0 0 0 0 0 0 0 0 0 0 0 0 0 0 0 0 0 0 0
##$GPZ= (0..31)
0 0 0 0 0 0 0 0 0 0 0 0 0 0 0 0 0 0 0 0 0 0 0 0 0 0 0 0 0 0 0 0
##$GRPDLY= 76
##$HDDUTY= 20
##$HDRATE= 20
##$HGAIN= (0..3)
0 0 0 0
##$HL1= 3
##$HL2= 83
##$HL3= 83
##$HL4= 83
##$HOLDER= 8
##$HPMOD= (0..32)
1 0 0 0 0 0 0 0 0 0 0 0 0 0 0 0 0 0 0 0 0 0 0 0 0 0 0 0 0 0 0 0 0
##$HPPRGN= 0
##$IN= (0..63)
0.001 0.001 0.001 0.001 0.001 0.001 0.001 0.001 0.001 0.001 0.001 0.001
0.001 0.001 0.001 0.001 0.001 0.001 0.001 0.001 0.001 0.001 0.001 0.001
0.001 0.001 0.001 0.001 0.001 0.001 0.001 0.001 0.001 0.001 0.001 0.001
0.001 0.001 0.001 0.001 0.001 0.001 0.001 0.001 0.001 0.001 0.001 0.001
0.001 0.001 0.001 0.001 0.001 0.001 0.001 0.001 0.001 0.001 0.001 0.001
0.001 0.001 0.001 0.001
##$INF= (0..7)
0 0 0 0 0 0 0 0
##$INP= (0..63)
0 0 0 0 0 0 0 0 0 0 0 0 0 0 0 0 0 0 0 0 0 0 0 0 0 0 0 0 0 0 0 0 0 0 0 0
0 0 0 0 0 0 0 0 0 0 0 0 0 0 0 0 0 0 0 0 0 0 0 0 0 0 0 0
##$INSTRUM= <Avance>
##$INTEGFAC= (0..63)
0 0 0 0 0 0 0 0 0 0 0 0 0 0 0 0 0 0 0 0 0 0 0 0 0 0 0 0 0 0 0 0 0 0 0 0
0 0 0 0 0 0 0 0 0 0 0 0 0 0 0 0 0 0 0 0 0 0 0 0 0 0 0 0
##$L= (0..31)
27 1 1 1 1 1 1 1 1 1 0 0 0 0 0 0 0 0 0 0 0 0 1 1 1 1 1 999 1 0 1 0
##$LFILTER= 50
##$LGAIN= -9.39999961853027
##$LINPSTP= 0
##$LOCKED= yes
##$LOCKFLD= 8835
##$LOCKGN= 120.759147644043
##$LOCKPOW= -27
##$LOCKPPM= 7.23999977111816
##$LOCNUC= <2H>
##$LOCPHAS= 318.3
##$LOCSHFT= yes
##$LOCSW= 0
##$LTIME= 0.46399998664856
##$MASR= 0
##$MULEXPNO= (0..15)
0 0 0 0 0 0 0 0 0 0 0 0 0 0 0 0
##$NBL= 1
##$NC= 0
##$NLOGCH= 3
##$NOVFLW= 0
##$NS= 64
##$NUC1= <13C>
##$NUC2= <1H>
##$NUC3= <off>
##$NUC4= <off>
##$NUC5= <off>
##$NUC6= <off>
##$NUC7= <off>
##$NUC8= <off>
##$NUCLEUS= <off>
##$NUSLIST= <automatic>
##$NusAMOUNT= 100
##$NusFPNZ= no
##$NusJSP= 0
##$NusSEED= 54321
##$NusSPTYPE= 0
##$NusT2= 1
##$NusTD= 0
##$O1= 10065.551506
##$O2= 1601.2
##$O3= 8051.176
##$O4= 8051.176
##$O5= 8051.176
##$O6= 8051.176
##$O7= 8051.176
##$O8= 8051.176
##$OVERFLW= 0
##$P= (0..63)
3.333333 10 20 12 24 16.5 25 50 525 30 60 40000 40000 2000 0 0 1000 2000
500 600 2500 0 0 0 1000 0 500 10 0 2000 0 0 5550 0 0 0 80000 0 0 2550 4000
0 0 10000 1110 0 40000 1575 3000 3900 3150 0 2119 20000 525 0 0 0 0 0 0
0 0 2100
##$PACOIL= (0..32)
2 3 1 0 0 0 0 0 0 0 0 0 0 0 0 0 0 0 0 0 0 0 0 0 0 0 0 0 0 0 0 0 0
##$PAPS= 2
##$PARMODE= 0
##$PCPD= (0..9)
100 65 80 100 100 100 100 100 100 100
##$PEXSEL= (0..9)
1 1 1 1 1 1 1 1 1 1
##$PHCOR= (0..31)
0 0 0 0 0 0 0 0 0 0 0 0 0 0 0 0 0 0 0 0 0 0 0 0 0 0 0 0 0 0 0 0
##$PHLIST= <>
##$PH_ref= 0
##$PL= (0..63)
120 120 120 120 120 120 120 120 120 120 120 120 120 120 120 120 120 120
120 120 120 120 120 120 120 120 120 120 120 120 120 120 120 120 120 120
120 120 120 120 120 120 120 120 120 120 120 120 120 120 120 120 120 120
120 120 120 120 120 120 120 120 120 120
##$PLSTEP= 0.1
##$PLSTRT= -6
##$PLW= (0..63)
0 39.314 8.8 0 0 0 0 0 0 0 6.2902 0.25161 0.2017696 0.1011269 0 1.408 0
0 39.314 0.9397489 0 5.0688e-05 0 0 0.00081101 0 0.039111 0 0 6.2902 0.2017696
0.62578 0 0 0 0 0 0 0 0 0 0 0 0 0 0 0 0 0 0 0 0 0 0 0 0 0 0 0 0 0 0 0 0
##$PLWMAX= (0..7)
546.0932 121.416 0 0 0 0 0 0
##$PQPHASE= 0
##$PQSCALE= 0
##$PR= 4
##$PRECHAN= (0..32)
-1 2 -1 0 3 -1 1 -1 -1 -1 -1 -1 -1 -1 -1 -1 -1 -1 -1 -1 -1 -1 -1 -1 -1
-1 -1 -1 -1 -1 -1 -1 -1
##$PROBHD= <Z167430_0032 (CPP1.1 BBO 400S1 BB-H&F-D-05 Z XT)>
##$PROBINPUTS= (0..15)
<31P-77Se/10B-35Cl> <1H/19F> <2H> <> <> <> <> <> <> <> <> <> <> <> <> <>
##$PULPROG= <zgpg30>
##$PW= 0
##$PYNM= <acqu.py>
##$ProjAngle= 0
##$QNP= 1
##$RECCHAN= (0..9)
0 2 1 0 0 0 0 0 0 0
##$RECPH= 0
##$RECPRE= (0..24)
-1 0 2 -1 -1 -1 -1 -1 -1 -1 -1 -1 -1 -1 -1 -1 -1 -1 -1 -1 -1 -1 -1 -1 -1
##$RECPRFX= (0..32)
1 0 1 1 0 0 0 0 0 0 0 0 0 0 0 0 0 0 0 0 0 0 0 0 0 0 0 0 0 0 0 0 0
##$RECSEL= (0..24)
0 1 2 0 0 0 0 0 0 0 0 0 0 0 0 0 0 0 0 0 0 0 0 0 0
##$RG= 3.25
##$RO= 0
##$RSEL= (0..24)
0 1 2 0 0 0 0 0 0 0 0 0 0 0 0 0 0 0 0 0 0 0 0 0 0
##$SAMPLEID= <>
##$SELREC= (0..24)
0 0 0 0 0 0 0 0 0 0 0 0 0 0 0 0 0 0 0 0 0 0 0 0 0
##$SFO1= 100.665580611506
##$SFO2= 400.3016012
##$SFO3= 100.663566236
##$SFO4= 100.663566236
##$SFO5= 100.663566236
##$SFO6= 100.663566236
##$SFO7= 100.663566236
##$SFO8= 100.663566236
##$SOLVENT= <CDCl3>
##$SOLVOLD= <off>
##$SP= (0..63)
120 120 120 120 120 120 120 120 120 120 120 120 120 120 120 120 120 120
120 120 120 120 120 120 120 120 120 120 120 120 120 120 120 120 120 120
120 120 120 120 120 120 120 120 120 120 120 120 120 120 120 120 120 120
120 120 120 120 120 120 120 120 120 120
##$SPECTR= 0
##$SPINCNT= 0
##$SPNAM= (0..63)
<gauss> <Q5.1000> <Q3_surbop.1> <0.0> <Eburp2tr.1000> <Crp60comp.4> <Crp60,0.5,20.1>
<Sinc1.1000> <Crp60,0.5,20.1> <gauss> <Crp60comp.4> <Crp60comp.4> <gauss>
<gauss> <Eburp2.1000> <gauss> <gauss> <gauss> <0.0> <Q5tr_sebop.1> <Q5tr_sebop.1>
<Q5tr_sebop.1> <Q5tr_sebop.1> <gauss> <gauss> <gauss> <Gaus1_180r.1000>
<gauss> <gauss> <Q5tr.1000> <Q3_surbop.1> <Reburp.1000> <Q3.1000> <Q5_sebop.1>
<Q3_surbop.1> <Q3_surbop.1> <Q5.1000> <Q3_rna_c68c1.1> <> <> <Q3_surbop.1>
<Crp60,0.5,20.1> <> <> <Crp60,20,20.10> <> <Crp60_xfilt.2> <> <> <> <>
<> <> <> <> <> <> <> <> <0.0> <0.0> <0.0> <> <>
##$SPOAL= (0..63)
0.5 1 0.5 0.5 0 0.5 0.5 0.5 0.5 0.5 0.5 0.5 0.5 0.5 1 0.5 0.5 0.5 0.5 0
0 0 0 0.5 0.5 0.5 0.5 0.5 0.5 0 0.5 0.5 0.5 1 0.5 0.5 1 0.5 0.5 0.5 0.5
0.5 0.5 0.5 0.5 0.5 0.5 0.5 0.5 0.5 0.5 0.5 0.5 0.5 0.5 0.5 0.5 0.5 0.5
0.5 0.5 0.5 0.5 0.5
##$SPOFFS= (0..63)
0 0 0 0 0 0 0 0 0 0 0 0 0 0 0 0 0 0 0 0 0 0 0 0 0 0 0 0 0 0 0 0 0 0 0 0
0 0 0 0 0 0 0 0 0 0 0 0 0 0 0 0 0 0 0 0 0 0 0 0 0 0 0 0
##$SPPEX= (0..63)
0 0 0 0 0 0 0 0 0 0 0 0 0 0 0 0 0 0 0 0 0 0 0 0 0 0 0 0 0 0 0 0 0 0 0 0
0 0 0 0 0 0 0 0 0 0 0 0 0 0 0 0 0 0 0 0 0 0 0 0 0 0 0 0
##$SPW= (0..63)
0 0.00082693 0.00067705 0 0.056591 6.0067 0 0.0036539 6.0067 0 6.0067 6.0067
0 0 0.056591 0 0 0 0 5.202329 8.086852 3.775987 20.36358 0 0 0 4.6754e-06
0 0 0.042954 0.87921 0.1733 0.002209 6.3676 0.43669 0.00067705 0.14701
0.18023 0 0 0.10917 6.0067 0 0 0.048403 0 1.1571 0 0 0 0 0 0 0 0 0 0 0
0 0 0 0 0 0
##$SUBNAM= (0..9)
<""> <""> <""> <""> <""> <""> <""> <""> <""> <"">
##$SW= 248.347050184723
##$SWIBOX= (0..32)
0 3 1 0 0 0 0 0 0 0 0 0 0 0 0 0 0 0 0 0 0 0 0 0 0 0 0 0 0 0 0 0 0
##$SW_h= 25000
##$SWfinal= 0
##$SigLockShift= 0
##$TD= 65536
##$TD0= 1
##$TD_INDIRECT= (0..7)
0 0 0 0 0 0 0 0
##$TDav= 1
##$TE= 297.999
##$TE1= 297.999
##$TE2= 0
##$TE3= 0
##$TE4= 0
##$TEG= 300
##$TE_MAGNET= 0
##$TE_PIDX= 1
##$TE_RAW= 297.999
##$TE_STAB= (0..9)
1 1 0 0 0 0 0 0 0 0
##$TOTROT= (0..63)
0 0 0 0 0 0 0 0 0 0 0 0 0 0 0 0 0 0 0 0 0 0 0 0 0 0 0 0 0 0 0 0 0 0 0 0
0 0 0 0 0 0 0 0 0 0 0 0 0 0 0 0 0 0 0 0 0 0 0 0 0 0 0 0
##$TUBE_TYPE= <>
##$USERA1= <user>
##$USERA2= <user>
##$USERA3= <user>
##$USERA4= <user>
##$USERA5= <user>
##$UUID= <f4fd974e-58d9-11ee-843b-0030d6261c49>
##$V9= 5
##$VALIDCODE= -1
##$VALIST= <valist>
##$VCLIST= <CCCCCCCCCCCCCCC>
##$VDLIST= <DDDDDDDDDDDDDDD>
##$VPLIST= <PPPPPPPPPPPPPPP>
##$VTLIST= <TTTTTTTTTTTTTTT>
##$WBST= 1024
##$WBSW= (0..7)
4 10 10 10 10 10 10 10
##$XGAIN= (0..3)
0 0 0 0
##$XL= 0
##$YL= 0
##$YMAX_a= 7294567.28125
##$YMIN_a= -5354904.2578125
##$ZGOPTNS= <>
##$ZL1= 120
##$ZL2= 120
##$ZL3= 120
##$ZL4= 120
##$scaledByNS= no
##$scaledByRG= no
##$shimCoilTempK= 302.15
##END=
