# Supplementary material for: Boron Triiodide-Mediated Reduction of Nitroarenes Using Borohydride Reagents
Source: Org Lett. 2023 Dec 5;25(49):8787–91. doi: 10.1021/acs.orglett.3c03257 (PMC10729015; doi:10.1021/acs.orglett.3c03257)
Supplement: Supplementary file 1 — ol3c03257_si_001.zip [file ol3c03257_si_001.zip › Nitro Reduction FIDs/Compound 2c 13C/1/pdata/1/auditp.txt]

##TITLE= Audit trail, TopSpin 4.1.3
##JCAMPDX= 5.01
##ORIGIN= Bruker BioSpin GmbH
##OWNER= nmr
$$ D:/nmrdata/data/nmr/Williams/Wil-COR-3-086Pure-CDCl3-400MHz-13C/1/pdata/1/auditp.txt
##AUDIT TRAIL=  $$ (NUMBER, WHEN, WHO, WHERE, PROCESS, VERSION, WHAT)
(   1,<2023-09-21 23:52:43.763 +0000>,<CHEM-S260\nmr>,<CHEM-S260>,<go4>,<TopSpin 4.1.3>,
      <acquisition in progress>)
$$ D:/nmrdata/data/nmr/Williams/Wil-COR-3-086Pure-CDCl3-400MHz-13C/1/audita.txt
(   2,<2023-09-21 23:56:36.805 +0000>,<CHEM-S260\nmr>,<CHEM-S260>,<go4>,<TopSpin 4.1.3>,
      <created by zg on 'Avance' (CHEM-S260) by user 'CHEM-S260\nmr'
       on data set with UUID 'f4fd974e-58d9-11ee-843b-0030d6261c49'
       started at 2023-09-21 23:52:43.782 +0000, POWCHK enabled, PULCHK disabled,
       terminated by command 'halt' at 2023-09-21 23:56:36.804 +0000
       configuration hash MD5:
       93 AC CF C5 07 97 86 77 AD F3 7B BB 7F D9 66 01
       double data hash MD5: 64K
       62 5D 38 09 A9 8C 8D 93 DA 3B 2C 9D A3 FB 34 8B>)
(   3,<2023-09-21 18:56:33.995 -0500>,<nmr>,<CHEM-S260>,<proc1d>,<TopSpin 4.1.3>,
      <Start of raw data processing
       em LB = 1 SI = 128K 
       data hash MD5: 128K
       4F 80 1A 5B C5 FC E4 F1 67 56 71 21 94 44 64 D6>)
(   4,<2023-09-21 18:56:34.089 -0500>,<nmr>,<CHEM-S260>,<proc1d>,<TopSpin 4.1.3>,
      <ef LB = 1 FT_mod = 6 PKNL = 1 SI = 128K 
       data hash MD5: 128K
       B1 C2 49 21 87 27 5F BA 56 60 D5 A6 5D 20 4D 8A>)
(   5,<2023-09-21 18:56:34.182 -0500>,<nmr>,<CHEM-S260>,<proc1d>,<TopSpin 4.1.3>,
      <Start of raw data processing
       ft FT_mod = 6 PKNL = 1 SI = 128K 
       data hash MD5: 128K
       B6 34 67 20 3E 95 81 01 76 C8 78 B1 BB 2D 24 D0>)
(   6,<2023-09-21 18:56:34.826 -0500>,<nmr>,<CHEM-S260>,<proc1d>,<TopSpin 4.1.3>,
      <apk 
       data hash MD5: 128K
       DC D5 91 8B 88 99 D7 13 5E CF E6 E3 A8 03 1F E1>)
(   7,<2023-09-21 18:56:35.201 -0500>,<nmr>,<CHEM-S260>,<proc1d>,<TopSpin 4.1.3>,
      <apk 
       data hash MD5: 128K
       28 50 40 3E A0 F1 C3 75 96 15 44 85 6A B8 00 BB>)
(   8,<2023-09-21 18:56:35.295 -0500>,<nmr>,<CHEM-S260>,<proc1d>,<TopSpin 4.1.3>,
      <abs ABSG = 5 
       data hash MD5: 128K
       5C 6A C9 1D 91 3D 03 19 68 6B 5C 0B BF 6A 72 A9>)
(   9,<2023-09-26 18:13:13.129 -0500>,<IOWA\corkovic>,<CHEM-S048>,<dataserver>,<TopSpin 3.6.1>,
      <INTEGRAL 2023-09-26 18:13:12.066 -0500
       DELETE [139.394;138.901]
       data hash MD5: 128K
       5C 6A C9 1D 91 3D 03 19 68 6B 5C 0B BF 6A 72 A9>)
(  10,<2023-09-26 18:13:13.160 -0500>,<IOWA\corkovic>,<CHEM-S048>,<dataserver>,<TopSpin 3.6.1>,
      <INTEGRAL 2023-09-26 18:13:12.066 -0500
       DELETE [129.494;129.250]
       data hash MD5: 128K
       5C 6A C9 1D 91 3D 03 19 68 6B 5C 0B BF 6A 72 A9>)
(  11,<2023-09-26 18:13:13.176 -0500>,<IOWA\corkovic>,<CHEM-S048>,<dataserver>,<TopSpin 3.6.1>,
      <INTEGRAL 2023-09-26 18:13:12.066 -0500
       DELETE [120.113;119.891]
       data hash MD5: 128K
       5C 6A C9 1D 91 3D 03 19 68 6B 5C 0B BF 6A 72 A9>)
(  12,<2023-09-26 18:13:13.208 -0500>,<IOWA\corkovic>,<CHEM-S048>,<dataserver>,<TopSpin 3.6.1>,
      <INTEGRAL 2023-09-26 18:13:12.066 -0500
       DELETE [115.125;114.636]
       data hash MD5: 128K
       5C 6A C9 1D 91 3D 03 19 68 6B 5C 0B BF 6A 72 A9>)
(  13,<2023-09-26 18:13:13.239 -0500>,<IOWA\corkovic>,<CHEM-S048>,<dataserver>,<TopSpin 3.6.1>,
      <INTEGRAL 2023-09-26 18:13:12.066 -0500
       DELETE [78.265;76.499]
       data hash MD5: 128K
       5C 6A C9 1D 91 3D 03 19 68 6B 5C 0B BF 6A 72 A9>)
(  14,<2023-09-26 18:13:32.070 -0500>,<IOWA\corkovic>,<CHEM-S048>,<proc1d>,<TopSpin 3.6.1>,
      <pk fgphup PHC0 = 43.91491 PHC1 = -74.13438 
       data hash MD5: 128K
       E0 14 65 1F FF 8A 0A 5C 7F 12 7A BD 8D A1 5B AD>)
##END=

$$ hash MD5
$$ D1 C0 D9 53 3F 93 72 D8 8B 76 1B A9 2E 02 23 7D
