# Supplementary material for: Boron Triiodide-Mediated Reduction of Nitroarenes Using Borohydride Reagents
Source: Org Lett. 2023 Dec 5;25(49):8787–91. doi: 10.1021/acs.orglett.3c03257 (PMC10729015; doi:10.1021/acs.orglett.3c03257)
Supplement: Supplementary file 1 — ol3c03257_si_001.zip [file ol3c03257_si_001.zip › Nitro Reduction FIDs/Compound 2c 13C/1/pdata/1/peaklist.xml]

<?xml version="1.0" encoding="UTF-8"?>
<PeakList modified="2023-09-26T18:13:37">
  <PeakList1D>
    <PeakList1DHeader creator="corkovic" date="2023-09-26T18:13:37" expNo="1" name="Wil-COR-3-086Pure-CDCl3-400MHz-13C" owner="" procNo="1" source="H:\Nitro NMR">
      <PeakPickDetails>F1=173.469543ppm, F2=67.303574ppm, MI=1.20cm, MAXI=14.49cm, PC=1.400
      </PeakPickDetails>
    </PeakList1DHeader>
    <Peak1D F1="146.858322" intensity="1.33791" type="0"/>
    <Peak1D F1="139.104553" intensity="6.267179" type="0"/>
    <Peak1D F1="129.454559" intensity="6.432222" type="0"/>
    <Peak1D F1="120.094879" intensity="5.832713" type="0"/>
    <Peak1D F1="114.847" intensity="6.2546" type="0"/>
    <Peak1D F1="84.289894" intensity="2.104649" type="0"/>
    <Peak1D F1="77.476685" intensity="10.70351" type="0"/>
    <Peak1D F1="77.159195" intensity="11.0" type="0"/>
    <Peak1D F1="76.841782" intensity="10.68004" type="0"/>
  </PeakList1D>
</PeakList>
