# Supplementary material for: Boron Triiodide-Mediated Reduction of Nitroarenes Using Borohydride Reagents
Source: Org Lett. 2023 Dec 5;25(49):8787–91. doi: 10.1021/acs.orglett.3c03257 (PMC10729015; doi:10.1021/acs.orglett.3c03257)
Supplement: Supplementary file 1 — ol3c03257_si_001.zip [file ol3c03257_si_001.zip › Nitro Reduction FIDs/Compound 2c 13C/1/pdata/1/peakrng]

P    #regions in PPM
# 2023-09-26 18:13:39 -0500  corkovic@CHEM-S048
# low field   high field   mi   maxi
  173.46954213181724  67.30357704738842  1.195  14.490  # for region 1
