# Supplementary material for: Boron Triiodide-Mediated Reduction of Nitroarenes Using Borohydride Reagents
Source: Org Lett. 2023 Dec 5;25(49):8787–91. doi: 10.1021/acs.orglett.3c03257 (PMC10729015; doi:10.1021/acs.orglett.3c03257)
Supplement: Supplementary file 1 — ol3c03257_si_001.zip [file ol3c03257_si_001.zip › Nitro Reduction FIDs/Compound 2c 13C/1/topshimreport]

New TopShim run:

version = topshim 2.1.0
date = 2023-09-21
time = 18:46:52.111
command = topshim convcomp

FINE SHIMMING

Parameters:

probe = Z167430_0032
solvent = CDCl3
shim nucleus = 2H
nucleus optimised for = 13C
o1p (from lock) = 7.24 ppm

Results:


1D Shimming:
Iteration 1: FWHM Before= 0.3 Hz, Target= 0.5 Hz, After= 0.6 Hz
Iteration 2: FWHM Before= 0.6 Hz, Target= 0.4 Hz, After= 0.5 Hz
Iteration 3: FWHM Before= 0.5 Hz, Target= 0.4 Hz, After= 0.6 Hz
Iteration 4: FWHM Before= 0.6 Hz, Target= 0.5 Hz, After= 0.6 Hz
Iteration 5: FWHM Before= 0.6 Hz, Target= 0.3 Hz, After= 1.0 Hz
Iteration 6: FWHM Before= 1.0 Hz, Target= 0.5 Hz, After= 0.5 Hz
Shim succeeded

Lineshape quality factor (1D spectrum, spinning) = 0.654

shim changes: 
Z	-22
Z2	-32
Z3	-26
Z4	-785
Z5	+30
Z6	+4963
Z7	-2498
Z8	-25066

duration = 5 min 45 sec
completed successfully
finished Thu Sep 21 18:52:35 2023


========================================================================
