# Supplementary material for: Boron Triiodide-Mediated Reduction of Nitroarenes Using Borohydride Reagents
Source: Org Lett. 2023 Dec 5;25(49):8787–91. doi: 10.1021/acs.orglett.3c03257 (PMC10729015; doi:10.1021/acs.orglett.3c03257)
Supplement: Supplementary file 1 — ol3c03257_si_001.zip [file ol3c03257_si_001.zip › Nitro Reduction FIDs/Compound 2c 1H/1/audita.txt]

##TITLE= Audit trail, TopSpin 4.1.1
##JCAMPDX= 5.01
##ORIGIN= Bruker BioSpin GmbH
##OWNER= root
$$ /root/.topspin-BladeEpu/local_acqu/Wil-COR-3-086Nogrease-CDCl3-300MHz-1H/1/audita.txt
##AUDIT TRAIL=  $$ (NUMBER, WHEN, WHO, WHERE, PROCESS, VERSION, WHAT)
(   1,<2023-08-15 00:18:29.577 +0000>,<CHEM-S406\nmr>,<CHEM-S406>,<go4>,<TopSpin 4.1.1>,
      <acquisition in progress>)
$$ D:/nmrdata/data/nmr/Williams/Wil-COR-3-086Nogrease-CDCl3-300MHz-1H/1/audita.txt
(   2,<2023-08-15 00:20:10.993 +0000>,<CHEM-S406\nmr>,<CHEM-S406>,<go4>,<TopSpin 4.1.1>,
      <created by zg on 'Avance NEO nanobay' (CHEM-S406) by user 'CHEM-S406\nmr'
       on data set with UUID '42b4a352-3b01-11ee-bbc4-0030d624fd31'
       started at 2023-08-15 00:18:29.594 +0000, POWCHK enabled, PULCHK disabled,
       completed at 2023-08-15 00:20:10.991 +0000
       configuration hash MD5:
       D1 40 00 F8 77 F2 4D 3A 39 AF 35 AB 9F FF 4B F7
       double data hash MD5: 32K
       D4 B4 90 FF 49 C4 A3 07 50 C6 A2 75 93 8A 92 E2>)
##END=

$$ hash MD5
$$ 4F 03 47 1D 76 3E F0 D5 F5 44 B6 F4 D3 D0 59 2A
