# Supplementary material for: Boron Triiodide-Mediated Reduction of Nitroarenes Using Borohydride Reagents
Source: Org Lett. 2023 Dec 5;25(49):8787–91. doi: 10.1021/acs.orglett.3c03257 (PMC10729015; doi:10.1021/acs.orglett.3c03257)
Supplement: Supplementary file 1 — ol3c03257_si_001.zip [file ol3c03257_si_001.zip › Nitro Reduction FIDs/Compound 2c 1H/1/pdata/1/auditp.txt]

##TITLE= Audit trail, TopSpin 4.1.1
##JCAMPDX= 5.01
##ORIGIN= Bruker BioSpin GmbH
##OWNER= nmr
$$ D:\nmrdata\data\nmr\Williams/Wil-COR-3-086Nogrease-CDCl3-300MHz-1H/1/pdata/1/auditp.txt
##AUDIT TRAIL=  $$ (NUMBER, WHEN, WHO, WHERE, PROCESS, VERSION, WHAT)
(   1,<2023-08-15 00:18:29.577 +0000>,<CHEM-S406\nmr>,<CHEM-S406>,<go4>,<TopSpin 4.1.1>,
      <acquisition in progress>)
$$ D:/nmrdata/data/nmr/Williams/Wil-COR-3-086Nogrease-CDCl3-300MHz-1H/1/audita.txt
(   2,<2023-08-15 00:20:10.993 +0000>,<CHEM-S406\nmr>,<CHEM-S406>,<go4>,<TopSpin 4.1.1>,
      <created by zg on 'Avance NEO nanobay' (CHEM-S406) by user 'CHEM-S406\nmr'
       on data set with UUID '42b4a352-3b01-11ee-bbc4-0030d624fd31'
       started at 2023-08-15 00:18:29.594 +0000, POWCHK enabled, PULCHK disabled,
       completed at 2023-08-15 00:20:10.991 +0000
       configuration hash MD5:
       D1 40 00 F8 77 F2 4D 3A 39 AF 35 AB 9F FF 4B F7
       double data hash MD5: 32K
       D4 B4 90 FF 49 C4 A3 07 50 C6 A2 75 93 8A 92 E2>)
(   3,<2023-08-14 19:19:49.642 -0500>,<nmr>,<CHEM-S406>,<proc1d>,<TopSpin 4.1.1>,
      <Start of raw data processing
       em LB = 0.3 SI = 32K 
       data hash MD5: 32K
       70 45 02 45 94 D2 1B 75 56 5B A9 B8 B8 B5 49 EE>)
(   4,<2023-08-14 19:19:49.729 -0500>,<nmr>,<CHEM-S406>,<proc1d>,<TopSpin 4.1.1>,
      <em LB = 0.3 
       data hash MD5: 32K
       4B E7 77 F6 06 F2 D0 30 6D DB F3 9A FE 68 13 8B>)
(   5,<2023-08-14 19:19:49.807 -0500>,<nmr>,<CHEM-S406>,<proc1d>,<TopSpin 4.1.1>,
      <ft FT_mod = 6 PKNL = 1 SI = 32K 
       data hash MD5: 32K
       7D 89 A4 44 BA B6 18 93 38 C5 21 3B 44 68 62 77>)
(   6,<2023-08-14 19:19:49.963 -0500>,<nmr>,<CHEM-S406>,<proc1d>,<TopSpin 4.1.1>,
      <Start of raw data processing
       ft FT_mod = 6 PKNL = 1 SI = 32K 
       data hash MD5: 32K
       D9 00 0D 54 5B 33 D2 D7 25 0E A1 28 C9 D6 CC 7E>)
(   7,<2023-08-14 19:19:50.119 -0500>,<nmr>,<CHEM-S406>,<proc1d>,<TopSpin 4.1.1>,
      <apk 
       data hash MD5: 32K
       F9 3C FA 37 78 34 29 F3 A2 BE 0C A1 7D DC CB B5>)
(   8,<2023-08-14 19:19:50.260 -0500>,<nmr>,<CHEM-S406>,<proc1d>,<TopSpin 4.1.1>,
      <apk 
       data hash MD5: 32K
       06 5C F6 2A 95 C8 BC 56 C3 DA A0 05 D5 98 E3 24>)
(   9,<2023-08-14 19:19:50.354 -0500>,<nmr>,<CHEM-S406>,<proc1d>,<TopSpin 4.1.1>,
      <abs n ABSG = 5 
       data hash MD5: 32K
       59 23 81 FF 58 12 99 35 37 57 E5 B2 87 C8 5F 62>)
(  10,<2023-08-14 19:40:56.353 -0500>,<IOWA\corkovic>,<CHEM-S048>,<dataserver>,<TopSpin 3.6.1>,
      <INTEGRAL 2023-08-14 19:40:20.062 -0500
       DEFINE [7.687;7.596]
       data hash MD5: 32K
       59 23 81 FF 58 12 99 35 37 57 E5 B2 87 C8 5F 62>)
(  11,<2023-08-14 19:40:56.400 -0500>,<IOWA\corkovic>,<CHEM-S048>,<dataserver>,<TopSpin 3.6.1>,
      <INTEGRAL 2023-08-14 19:40:23.731 -0500
       DEFINE [7.194;7.084]
       data hash MD5: 32K
       59 23 81 FF 58 12 99 35 37 57 E5 B2 87 C8 5F 62>)
(  12,<2023-08-14 19:40:56.400 -0500>,<IOWA\corkovic>,<CHEM-S048>,<dataserver>,<TopSpin 3.6.1>,
      <INTEGRAL 2023-08-14 19:40:28.297 -0500
       DEFINE [6.789;6.707]
       data hash MD5: 32K
       59 23 81 FF 58 12 99 35 37 57 E5 B2 87 C8 5F 62>)
(  13,<2023-08-14 19:40:56.416 -0500>,<IOWA\corkovic>,<CHEM-S048>,<dataserver>,<TopSpin 3.6.1>,
      <INTEGRAL 2023-08-14 19:40:30.813 -0500
       DEFINE [6.529;6.425]
       data hash MD5: 32K
       59 23 81 FF 58 12 99 35 37 57 E5 B2 87 C8 5F 62>)
(  14,<2023-08-14 19:40:56.416 -0500>,<IOWA\corkovic>,<CHEM-S048>,<dataserver>,<TopSpin 3.6.1>,
      <INTEGRAL 2023-08-14 19:40:38.755 -0500
       DEFINE [4.320;3.734]
       data hash MD5: 32K
       59 23 81 FF 58 12 99 35 37 57 E5 B2 87 C8 5F 62>)
(  15,<2023-08-14 19:40:56.431 -0500>,<IOWA\corkovic>,<CHEM-S048>,<dataserver>,<TopSpin 3.6.1>,
      <INTEGRAL 2023-08-14 19:40:49.316 -0500
       DEFINE [1.307;1.179]
       data hash MD5: 32K
       59 23 81 FF 58 12 99 35 37 57 E5 B2 87 C8 5F 62>)
(  16,<2023-08-14 19:40:56.447 -0500>,<IOWA\corkovic>,<CHEM-S048>,<dataserver>,<TopSpin 3.6.1>,
      <INTEGRAL 2023-08-14 19:40:55.056 -0500
       DELETE [1.307;1.179]
       data hash MD5: 32K
       59 23 81 FF 58 12 99 35 37 57 E5 B2 87 C8 5F 62>)
(  17,<2023-08-14 19:42:07.533 -0500>,<IOWA\corkovic>,<CHEM-S048>,<dataserver>,<TopSpin 3.6.1>,
      <INTEGRAL 2023-08-14 19:41:13.285 -0500
       DEFINE [5.320;5.275]
       data hash MD5: 32K
       59 23 81 FF 58 12 99 35 37 57 E5 B2 87 C8 5F 62>)
(  18,<2023-08-14 19:42:07.548 -0500>,<IOWA\corkovic>,<CHEM-S048>,<dataserver>,<TopSpin 3.6.1>,
      <INTEGRAL 2023-08-14 19:41:21.800 -0500
       DEFINE [3.430;3.339]
       data hash MD5: 32K
       59 23 81 FF 58 12 99 35 37 57 E5 B2 87 C8 5F 62>)
(  19,<2023-08-14 19:42:07.564 -0500>,<IOWA\corkovic>,<CHEM-S048>,<dataserver>,<TopSpin 3.6.1>,
      <INTEGRAL 2023-08-14 19:41:26.109 -0500
       DEFINE [1.305;1.229]
       data hash MD5: 32K
       59 23 81 FF 58 12 99 35 37 57 E5 B2 87 C8 5F 62>)
(  20,<2023-08-14 19:42:07.564 -0500>,<IOWA\corkovic>,<CHEM-S048>,<dataserver>,<TopSpin 3.6.1>,
      <INTEGRAL 2023-08-14 19:41:28.172 -0500
       DEFINE [0.934;0.827]
       data hash MD5: 32K
       59 23 81 FF 58 12 99 35 37 57 E5 B2 87 C8 5F 62>)
(  21,<2023-08-14 19:42:07.579 -0500>,<IOWA\corkovic>,<CHEM-S048>,<dataserver>,<TopSpin 3.6.1>,
      <INTEGRAL 2023-08-14 19:41:36.094 -0500
       DEFINE [1.434;1.328]
       data hash MD5: 32K
       59 23 81 FF 58 12 99 35 37 57 E5 B2 87 C8 5F 62>)
(  22,<2023-08-14 19:42:07.579 -0500>,<IOWA\corkovic>,<CHEM-S048>,<dataserver>,<TopSpin 3.6.1>,
      <INTEGRAL 2023-08-14 19:41:43.330 -0500
       DEFINE [2.095;1.981]
       data hash MD5: 32K
       59 23 81 FF 58 12 99 35 37 57 E5 B2 87 C8 5F 62>)
(  23,<2023-09-26 18:11:23.638 -0500>,<IOWA\corkovic>,<CHEM-S048>,<dataserver>,<TopSpin 3.6.1>,
      <INTEGRAL 2023-09-26 18:11:11.736 -0500
       DELETE [5.320;5.275]
       data hash MD5: 32K
       59 23 81 FF 58 12 99 35 37 57 E5 B2 87 C8 5F 62>)
(  24,<2023-09-26 18:11:23.669 -0500>,<IOWA\corkovic>,<CHEM-S048>,<dataserver>,<TopSpin 3.6.1>,
      <INTEGRAL 2023-09-26 18:11:13.457 -0500
       DELETE [3.430;3.339]
       data hash MD5: 32K
       59 23 81 FF 58 12 99 35 37 57 E5 B2 87 C8 5F 62>)
(  25,<2023-09-26 18:11:23.685 -0500>,<IOWA\corkovic>,<CHEM-S048>,<dataserver>,<TopSpin 3.6.1>,
      <INTEGRAL 2023-09-26 18:11:14.628 -0500
       DELETE [2.095;1.981]
       data hash MD5: 32K
       59 23 81 FF 58 12 99 35 37 57 E5 B2 87 C8 5F 62>)
(  26,<2023-09-26 18:11:23.716 -0500>,<IOWA\corkovic>,<CHEM-S048>,<dataserver>,<TopSpin 3.6.1>,
      <INTEGRAL 2023-09-26 18:11:15.917 -0500
       DELETE [1.434;1.328]
       data hash MD5: 32K
       59 23 81 FF 58 12 99 35 37 57 E5 B2 87 C8 5F 62>)
(  27,<2023-09-26 18:11:23.738 -0500>,<IOWA\corkovic>,<CHEM-S048>,<dataserver>,<TopSpin 3.6.1>,
      <INTEGRAL 2023-09-26 18:11:17.120 -0500
       DELETE [1.305;1.229]
       data hash MD5: 32K
       59 23 81 FF 58 12 99 35 37 57 E5 B2 87 C8 5F 62>)
(  28,<2023-09-26 18:11:23.769 -0500>,<IOWA\corkovic>,<CHEM-S048>,<dataserver>,<TopSpin 3.6.1>,
      <INTEGRAL 2023-09-26 18:11:17.900 -0500
       DELETE [0.934;0.827]
       data hash MD5: 32K
       59 23 81 FF 58 12 99 35 37 57 E5 B2 87 C8 5F 62>)
##END=

$$ hash MD5
$$ 15 2C FD C1 F9 02 7F C6 9A 4E 07 0C 06 B6 24 1E
