# Supplementary material for: Boron Triiodide-Mediated Reduction of Nitroarenes Using Borohydride Reagents
Source: Org Lett. 2023 Dec 5;25(49):8787–91. doi: 10.1021/acs.orglett.3c03257 (PMC10729015; doi:10.1021/acs.orglett.3c03257)
Supplement: Supplementary file 1 — ol3c03257_si_001.zip [file ol3c03257_si_001.zip › Nitro Reduction FIDs/Compound 2c 1H/1/pdata/1/intrng]

A 1.0 #regions in PPM
# low field   high field  bias        slope
  7.6874145825202564  7.596450246721297  -0.0  -0.0  # for region 1
  7.193608188183046  7.084079702221033  -0.0  -0.0  # for region 2
  6.788909714628491  6.707227453911057  -0.0  -0.0  # for region 3
  6.529011612345748  6.425052371432651  -0.0  -0.0  # for region 4
  4.320424217718767  3.7338620645533007  -0.0  -0.0  # for region 5
