# Supplementary material for: Boron Triiodide-Mediated Reduction of Nitroarenes Using Borohydride Reagents
Source: Org Lett. 2023 Dec 5;25(49):8787–91. doi: 10.1021/acs.orglett.3c03257 (PMC10729015; doi:10.1021/acs.orglett.3c03257)
Supplement: Supplementary file 1 — ol3c03257_si_001.zip [file ol3c03257_si_001.zip › Nitro Reduction FIDs/Compound 2c 1H/1/pdata/1/peaklist.xml]

<?xml version="1.0" encoding="UTF-8"?>
<PeakList modified="2023-08-14T19:42:14">
  <PeakList1D>
    <PeakList1DHeader creator="corkovic" date="2023-08-14T19:42:14" expNo="1" name="Wil-COR-3-086Nogrease-CDCl3-300MHz-1H" owner="" procNo="1" source="H:\Nitro NMR">
      <PeakPickDetails>F1=7.976552ppm, F2=5.623811ppm, MI=5.52cm, MAXI=19.89cm, PC=1.000
      </PeakPickDetails>
    </PeakList1DHeader>
    <Peak1D F1="7.654563" intensity="12.28089" type="0"/>
    <Peak1D F1="7.649806" intensity="12.41971" type="0"/>
    <Peak1D F1="7.628208" intensity="12.87734" type="0"/>
    <Peak1D F1="7.623447" intensity="12.90734" type="0"/>
    <Peak1D F1="7.260077" intensity="13.04727" type="0"/>
    <Peak1D F1="7.165898" intensity="6.871802" type="0"/>
    <Peak1D F1="7.161075" intensity="6.800949" type="0"/>
    <Peak1D F1="7.14163" intensity="9.358515" type="0"/>
    <Peak1D F1="7.13923" intensity="10.64349" type="0"/>
    <Peak1D F1="7.136904" intensity="10.1537" type="0"/>
    <Peak1D F1="7.134525" intensity="9.048755" type="0"/>
    <Peak1D F1="7.115059" intensity="8.556626" type="0"/>
    <Peak1D F1="7.110235" intensity="8.268574" type="0"/>
    <Peak1D F1="6.766126" intensity="14.45741" type="0"/>
    <Peak1D F1="6.761181" intensity="15.0" type="0"/>
    <Peak1D F1="6.739462" intensity="12.8242" type="0"/>
    <Peak1D F1="6.734511" intensity="13.04446" type="0"/>
    <Peak1D F1="6.504964" intensity="8.915664" type="0"/>
    <Peak1D F1="6.499975" intensity="8.692748" type="0"/>
    <Peak1D F1="6.480724" intensity="10.53515" type="0"/>
    <Peak1D F1="6.478604" intensity="11.0936" type="0"/>
    <Peak1D F1="6.475719" intensity="10.90355" type="0"/>
    <Peak1D F1="6.473692" intensity="9.840753" type="0"/>
    <Peak1D F1="6.454447" intensity="8.135713" type="0"/>
    <Peak1D F1="6.449408" intensity="7.696492" type="0"/>
  </PeakList1D>
  <PeakList1D>
    <PeakList1DHeader creator="corkovic" date="2023-08-14T19:42:14" expNo="1" name="Wil-COR-3-086Nogrease-CDCl3-300MHz-1H" owner="" procNo="1" source="H:\Nitro NMR">
      <PeakPickDetails>F1=4.697894ppm, F2=3.938945ppm, MI=1.08cm, MAXI=4.18cm, PC=1.000
      </PeakPickDetails>
    </PeakList1DHeader>
    <Peak1D F1="4.07855" intensity="1.162427" type="0"/>
  </PeakList1D>
</PeakList>
