# Supplementary material for: Boron Triiodide-Mediated Reduction of Nitroarenes Using Borohydride Reagents
Source: Org Lett. 2023 Dec 5;25(49):8787–91. doi: 10.1021/acs.orglett.3c03257 (PMC10729015; doi:10.1021/acs.orglett.3c03257)
Supplement: Supplementary file 1 — ol3c03257_si_001.zip [file ol3c03257_si_001.zip › Nitro Reduction FIDs/Compound 2c 1H/1/pulseprogram]

;zgpr
;avance-version (12/01/11)
;1D sequence with f1 presaturation
;
;$CLASS=HighRes
;$DIM=1D
;$TYPE=
;$SUBTYPE=
;$COMMENT=


#include <Avance.incl>


"d12=20u"


"acqt0=-p1*2/3.1416"


1 ze
2 30m
  d12 pl9:f1
  d1 cw:f1 ph29
  4u do:f1
  d12 pl1:f1
  p1 ph1
  go=2 ph31
  30m mc #0 to 2 F0(zd)
exit


ph1=0 2 2 0 1 3 3 1
ph29=0
ph31=0 2 2 0 1 3 3 1


;pl1 : f1 channel - power level for pulse (default)
;pl9 : f1 channel - power level for presaturation
;p1 : f1 channel -  90 degree high power pulse
;d1 : relaxation delay; 1-5 * T1
;d12: delay for power switching                      [20 usec]
;ns: 1 * n, total number of scans: NS * TD0


;$Id: zgpr,v 1.11 2012/01/31 17:49:32 ber Exp $
