# Supplementary material for: Boron Triiodide-Mediated Reduction of Nitroarenes Using Borohydride Reagents
Source: Org Lett. 2023 Dec 5;25(49):8787–91. doi: 10.1021/acs.orglett.3c03257 (PMC10729015; doi:10.1021/acs.orglett.3c03257)
Supplement: Supplementary file 1 — ol3c03257_si_001.zip [file ol3c03257_si_001.zip › Nitro Reduction FIDs/Compound 2c 1H/1/pulseprogram.precomp]

# 1 "/root/.topspin-BladeEpu/local_acqu/ppDirs/zgpr"
# 1 "<built-in>"
# 1 "<command-line>"
# 1 "/root/.topspin-BladeEpu/local_acqu/ppDirs/zgpr"
;zgpr
;avance-version (12/01/11)
;1D sequence with f1 presaturation
;
;$CLASS=HighRes
;$DIM=1D
;$TYPE=
;$SUBTYPE=
;$COMMENT=


# 1 "/root/.topspin-BladeEpu/local_acqu/ppDirs/Avance.incl" 1
;Avance4.incl
;   for AV 4
;
;avance-version (16/08/18)
;
;$CLASS=HighRes Incl
;$COMMENT=


# 19 "/root/.topspin-BladeEpu/local_acqu/ppDirs/Avance.incl"
;setrtp0 denotes TimingController


# 50 "/root/.topspin-BladeEpu/local_acqu/ppDirs/Avance.incl"
# 51 "/root/.topspin-BladeEpu/local_acqu/ppDirs/Avance.incl"


# 63 "/root/.topspin-BladeEpu/local_acqu/ppDirs/Avance.incl"
# 89 "/root/.topspin-BladeEpu/local_acqu/ppDirs/Avance.incl"
# 90 "/root/.topspin-BladeEpu/local_acqu/ppDirs/Avance.incl"


# 123 "/root/.topspin-BladeEpu/local_acqu/ppDirs/Avance.incl"
;#define LOWQ
;#define HIGHQ


;#define MIX_UP
;#define MIX_DOWN
# 136 "/root/.topspin-BladeEpu/local_acqu/ppDirs/Avance.incl"
;$Id: Avance4.incl,v 1.11 2016/11/11 13:43:39 ber Exp $
# 13 "/root/.topspin-BladeEpu/local_acqu/ppDirs/zgpr" 2


"d12=20u"
# 18 "/root/.topspin-BladeEpu/local_acqu/ppDirs/zgpr"
"acqt0=-p1*2/3.1416"


# 1 "mc_line 21 file /root/.topspin-BladeEpu/local_acqu/ppDirs/zgpr exp. def. part of mc cmd. before ze"
; dimension 1D; AQ_mode 
define delay MCWRK
define delay MCREST
"MCREST = 30m - 30m"
"MCWRK = 0.333333*30m"
# 21 "/root/.topspin-BladeEpu/local_acqu/ppDirs/zgpr"
1 ze
# 1 "mc_line 21 file /root/.topspin-BladeEpu/local_acqu/ppDirs/zgpr exp. def. of mc cmd. after ze"
# 22 "/root/.topspin-BladeEpu/local_acqu/ppDirs/zgpr"
# 1 "mc_line 22 file /root/.topspin-BladeEpu/local_acqu/ppDirs/zgpr exp. start label for mc cmd."
2 MCWRK  * 2
LBLF0, MCWRK
  MCREST
# 23 "/root/.topspin-BladeEpu/local_acqu/ppDirs/zgpr"
  d12 pl9:f1
  d1 cw:f1 ph29
  4u do:f1
  d12 pl1:f1
  p1 ph1
  go=2 ph31
# 1 "mc_line 29 file /root/.topspin-BladeEpu/local_acqu/ppDirs/zgpr exp. mc cmd. in line"
  MCWRK wr #0
  MCWRK zd
  lo to LBLF0 times td0

# 30 "/root/.topspin-BladeEpu/local_acqu/ppDirs/zgpr"
exit
# 33 "/root/.topspin-BladeEpu/local_acqu/ppDirs/zgpr"
ph1=0 2 2 0 1 3 3 1
ph29=0
ph31=0 2 2 0 1 3 3 1


;pl1 : f1 channel - power level for pulse (default)
;pl9 : f1 channel - power level for presaturation
;p1 : f1 channel -  90 degree high power pulse
;d1 : relaxation delay; 1-5 * T1
;d12: delay for power switching                      [20 usec]
;ns: 1 * n, total number of scans: NS * TD0
# 47 "/root/.topspin-BladeEpu/local_acqu/ppDirs/zgpr"
;$Id: zgpr,v 1.11 2012/01/31 17:49:32 ber Exp $
