# Supplementary material for: Boron Triiodide-Mediated Reduction of Nitroarenes Using Borohydride Reagents
Source: Org Lett. 2023 Dec 5;25(49):8787–91. doi: 10.1021/acs.orglett.3c03257 (PMC10729015; doi:10.1021/acs.orglett.3c03257)
Supplement: Supplementary file 1 — ol3c03257_si_001.zip [file ol3c03257_si_001.zip › Nitro Reduction FIDs/Compound 2c 1H/1/shimvalues]

# Tue Aug 15 00:20:10 2023
#$$PROBEIDENTIFIER=Z104275_0486
#$$PROBENAME=PA BBO 300S1 BBF-H-D-05 Z
#$$SHIMID=313232
#
# Active Shim Gradients
#
Z           		-3588           
Z2          		4438            
Z3          		1714            
Z4          		-5100           
Z5          		-1535           
Z6          		11292           
X           		-68             
XZ          		8542            
XZ2         		13771           
XZ3         		-3581           
Y           		-764            
YZ          		-1057           
YZ2         		-7851           
YZ3         		3465            
XY          		1480            
XYZ         		-6049           
(X2-Y2)     		-322            
(X2-Y2)Z    		-10338          
X3          		-3843           
Y3          		7400            
#
# Lock Parameter
#
FIELD		8722.406
LOCKPHASE		 269.988
LOCKPOWER		 -27.000
LOCKGAIN		 116.898
LOCKDC		 -75.000
LOCKSHIFT		   7.240
LOOPGAIN		 -12.000
LOOPTIME		   0.400
LOOPFILTER		 100.000
#
IEEE64_VERSION_CODE 1
#
# Shim currents 
#
SHIM_SETTING [ 1]    -1740.07662140
SHIM_SETTING [ 2]     2196.60607360
SHIM_SETTING [ 3]      901.68021060
SHIM_SETTING [ 4]    -2682.56820672
SHIM_SETTING [ 5]     -807.18289823
SHIM_SETTING [ 6]      -35.99900000
SHIM_SETTING [ 7]     4493.25800000
SHIM_SETTING [ 8]     7243.51900000
SHIM_SETTING [ 9]     -169.43000000
SHIM_SETTING [10]      778.72400000
SHIM_SETTING [11]     -402.09100000
SHIM_SETTING [12]     -555.86600000
SHIM_SETTING [13]    -4129.41700000
SHIM_SETTING [14]     1822.43600000
SHIM_SETTING [15]     5939.41700000
SHIM_SETTING [16]    -5438.01500000
SHIM_SETTING [17]    -1883.45200000
SHIM_SETTING [18]    -3181.76500000
SHIM_SETTING [19]    -2021.56000000
SHIM_SETTING [20]     3892.35600000
