# Supplementary material for: Boron Triiodide-Mediated Reduction of Nitroarenes Using Borohydride Reagents
Source: Org Lett. 2023 Dec 5;25(49):8787–91. doi: 10.1021/acs.orglett.3c03257 (PMC10729015; doi:10.1021/acs.orglett.3c03257)
Supplement: Supplementary file 1 — ol3c03257_si_001.zip [file ol3c03257_si_001.zip › Nitro Reduction FIDs/Compound 2c 1H/1/specpar]

##TITLE= Parameter file, TopSpin 4.1.1
##JCAMPDX= 5.0
##DATATYPE= Parameter Values
##NPOINTS= 3	$$ modification sequence number
##ORIGIN= Bruker BioSpin GmbH
##OWNER= nmr
$$ 2023-08-14 19:18:07.599 -0500  nmr@CHEM-S406
$$ D:/nmrdata/data/nmr/Williams/Wil-COR-3-086Nogrease-CDCl3-300MHz-1H/1//specpar
$$ process C:\Bruker\TopSpin4.1.1\prog\mod\acqdataserver.exe
##$ANCIEN= (0..7)
0 0 0 0 0 0 0 0
##$BF1= 100.13
##$BF2= 100.13
##$BF3= 100.13
##$DEC= 1
##$DECB= 1
##$DEF19F= yes
##$DEFRSEL= yes
##$HPMOD= (0..32)
0 0 0 0 0 0 0 0 0 0 0 0 0 0 0 0 0 0 0 0 0 0 0 0 0 0 0 0 0 0 0 0 0
##$HPPRECH= (0..32)
-1 -1 -1 -1 -1 -1 -1 -1 -1 -1 -1 -1 -1 -1 -1 -1 -1 -1 -1 -1 -1 -1 -1 -1
-1 -1 -1 -1 -1 -1 -1 -1 -1
##$HPSELECT= yes
##$LOCSW19F= -1
##$LOCSW2H= -1
##$NUC1= 83
##$NUC2= 0
##$NUC3= 0
##$NUC4= 0
##$NUC5= 0
##$NUC6= 0
##$NUC7= 0
##$NUC8= 0
##$NUCARR= (0..123)
300.135 300.135 46.072549902 320.135918365 228.639769618 44.168124716 116.643857126
42.174408948 32.245477938 96.295235365 75.469005777 21.688706528 30.412415431
40.687672217 282.409059915 23.6935453 79.391410065 18.373169207 78.20575376
59.628381702 121.496875002 23.0383626 29.406954177 24.478185229 14.005418604
17.413886724 7.687372762 20.199172539 72.908034858 16.920212671 16.9247237
29.924386917 78.94435298 16.96511887 74.401119444 9.717705 71.21325355
26.820216669 79.582214889 85.249423986 18.778855684 72.036463828 91.53128255
10.469654225 51.390957529 57.240285543 15.660209925 75.195762873 81.056012799
11.54799426 28.977863173 98.205534613 13.00731666 14.707209267 27.901444002
73.46155283 19.55957585 19.970067488 67.55536424 13.821669954 15.491074848
9.563642703 13.734477735 12.148921556 13.96688127 63.675080898 66.609485786
65.626783769 65.767469049 98.200417311 106.94488055 111.922238353 71.824037279
38.895145943 78.544555152 94.691899188 60.049468106 83.468101751 24.742892293
39.366132792 29.816782517 33.353786453 39.600712305 42.395992615 91.901337
16.3573575 10.084536 12.5156295 10.324644 74.613561 32.954823 9.2141445
12.0954405 72.152454 10.324644 14.466507 64.048809 8.643888 24.8811915
52.521542063 14.46950835 34.2273954 24.40397685 12.02640945 7.55439795
35.98498596 12.504785622 67.60420821 68.28551466 6.850074147 23.30668329
5.1563193 5.61552585 64.519372658 5.18933415 53.75664561 19.843674637 171.44671632
173.129387181 62.790039809 48.229557539 5.52668589 10.8949005 100
##$NUCOFFS= (0..127)
<13C> <2H> <1H> <11B> <31P> <139La> <> <> <> <> <> <> <> <> <> <> <> <>
<> <> <> <> <> <> <> <> <> <> <> <> <> <> <> <> <> <> <> <> <> <> <> <>
<> <> <> <> <> <> <> <> <> <> <> <> <> <> <> <> <> <> <> <> <> <> <> <>
<> <> <> <> <> <> <> <> <> <> <> <> <> <> <> <> <> <> <> <> <> <> <> <>
<> <> <> <> <> <> <> <> <> <> <> <> <> <> <> <> <> <> <> <> <> <> <> <>
<> <> <> <> <> <> <> <> <> <> <> <> <> <>
##$OBS= 1
##$OFFS= (0..127)
7546.9 0 0 9629.5 0 0 0 0 0 0 0 0 0 0 0 0 0 0 0 0 0 0 0 0 0 0 0 0 0 0 0
0 0 0 0 0 0 0 0 0 0 0 0 0 0 0 0 0 0 0 0 0 0 0 0 0 0 0 0 0 0 0 0 0 0 0 0
0 0 0 0 0 0 0 0 0 0 0 0 0 0 0 0 0 0 0 0 0 0 0 0 0 0 0 0 0 0 0 0 0 0 0 0
0 0 0 0 0 0 0 0 0 0 0 0 0 0 0 0 0 0 0 0 0 0 0 0 0
##$OFFSF= (0..7)
0 0 0 0 0 0 0 0
##$OFFSH= (0..7)
0 0 0 0 0 0 0 0
##$OFFSX= (0..7)
0 0 0 0 0 0 0 0
##$OFFSXAS= (0..7)
0 0 0 0 0 0 0 0
##$OFSF1= 0
##$OFSF2= 0
##$OFSH1= 0
##$OFSH2= 0
##$OFSH3= 0
##$OFSX1= 0
##$OFSX2= 0
##$OFSY= 0
##$PACOIL= (0..32)
0 0 0 0 0 0 0 0 0 0 0 0 0 0 0 0 0 0 0 0 0 0 0 0 0 0 0 0 0 0 0 0 0
##$PRECHAN= (0..32)
-1 0 1 2 -1 -1 -1 -1 -1 -1 -1 -1 -1 -1 -1 -1 -1 -1 -1 -1 -1 -1 -1 -1 -1
-1 -1 -1 -1 -1 -1 -1 -1
##$RECPRE= (0..25)
-1 0 1 -1 -1 -1 -1 -1 -1 -1 -1 -1 -1 -1 -1 -1 -1 -1 -1 -1 -1 -1 -1 -1 -1
-1
##$RECPRFX= (0..32)
1 1 0 0 0 0 0 0 0 0 0 0 0 0 0 0 0 0 0 0 0 0 0 0 0 0 0 0 0 0 0 0 0
##$RECSEL= (0..24)
0 1 2 3 4 5 6 7 8 9 10 11 12 13 14 15 16 17 18 19 20 21 22 23 24
##$SELREC= (0..24)
0 0 0 0 0 0 0 0 0 0 0 0 0 0 0 0 0 0 0 0 0 0 0 0 0
##$SFO1= 42.395993
##$SFO2= 300.135
##$SFO3= 300.132861
##$SFO4= 300.132861
##$SFO5= 300.132861
##$SFO6= 300.132861
##$SFO7= 300.132861
##$SFO8= 300.132861
##$TY= (0..123)
0 0 0 0 0 0 0 0 0 0 0 0 0 0 0 0 0 0 0 0 0 0 0 0 0 0 0 0 0 0 0 0 0 0 0 0
0 0 0 0 0 0 0 0 0 0 0 0 0 0 0 0 0 0 0 0 0 0 0 0 0 0 0 0 0 0 0 0 0 0 0 0
0 0 0 0 0 0 0 0 0 0 0 0 0 0 0 0 0 0 0 0 0 0 0 0 0 0 0 0 0 0 0 0 0 0 0 0
0 0 0 0 0 0 0 0 0 0 0 0 0 0 0 0
##END=
