# Supplementary material for: Boron Triiodide-Mediated Reduction of Nitroarenes Using Borohydride Reagents
Source: Org Lett. 2023 Dec 5;25(49):8787–91. doi: 10.1021/acs.orglett.3c03257 (PMC10729015; doi:10.1021/acs.orglett.3c03257)
Supplement: Supplementary file 1 — ol3c03257_si_001.zip [file ol3c03257_si_001.zip › Nitro Reduction FIDs/Compound 2d 13C/1/adcInfo_TRX2.xml]

 <TRX channel="2">
	<summary>Optimal performance achieved</summary>
	<maxAdcModulation>
		<utcDate>26-05:13:46.179</utcDate>
		<adcModulationPercent>61</adcModulationPercent>
		<numScan>1</numScan>
		<numExp>0</numExp>
	</maxAdcModulation>
	<minAdcModulation>
		<utcDate>26-05:14:16.517</utcDate>
		<adcModulationPercent>49</adcModulationPercent>
		<numScan>10</numScan>
		<numExp>0</numExp>
	</minAdcModulation>
	<adcOverflow>no</adcOverflow>
</TRX>
