# Supplementary material for: Boron Triiodide-Mediated Reduction of Nitroarenes Using Borohydride Reagents
Source: Org Lett. 2023 Dec 5;25(49):8787–91. doi: 10.1021/acs.orglett.3c03257 (PMC10729015; doi:10.1021/acs.orglett.3c03257)
Supplement: Supplementary file 1 — ol3c03257_si_001.zip [file ol3c03257_si_001.zip › Nitro Reduction FIDs/Compound 2d 13C/1/pdata/1/auditp.txt]

##TITLE= Audit trail, TopSpin 4.1.3
##JCAMPDX= 5.01
##ORIGIN= Bruker BioSpin GmbH
##OWNER= nmr
$$ D:/nmrdata/data/nmr/Williams/Wil-COR-4-052F20-37-CDCl3-400MHz-13C/1/pdata/1/auditp.txt
##AUDIT TRAIL=  $$ (NUMBER, WHEN, WHO, WHERE, PROCESS, VERSION, WHAT)
(   1,<2023-09-26 05:13:28.530 +0000>,<CHEM-S260\nmr>,<CHEM-S260>,<go4>,<TopSpin 4.1.3>,
      <acquisition in progress>)
$$ D:/nmrdata/data/nmr/Williams/Wil-COR-4-052F20-37-CDCl3-400MHz-13C/1/audita.txt
(   2,<2023-09-26 05:17:21.000 +0000>,<CHEM-S260\nmr>,<CHEM-S260>,<go4>,<TopSpin 4.1.3>,
      <created by zg on 'Avance' (CHEM-S260) by user 'CHEM-S260\nmr'
       on data set with UUID '6d6b1c52-5c2b-11ee-a715-0030d6261c49'
       started at 2023-09-26 05:13:28.550 +0000, POWCHK enabled, PULCHK disabled,
       terminated by command 'halt' at 2023-09-26 05:17:20.999 +0000
       configuration hash MD5:
       93 AC CF C5 07 97 86 77 AD F3 7B BB 7F D9 66 01
       double data hash MD5: 64K
       0E 53 6E 56 7C AE 0D 26 45 3F 57 32 59 D0 21 6B>)
(   3,<2023-09-26 00:17:16.868 -0500>,<nmr>,<CHEM-S260>,<proc1d>,<TopSpin 4.1.3>,
      <Start of raw data processing
       em LB = 1 SI = 128K 
       data hash MD5: 128K
       83 1E 21 D0 21 67 6D 7B 74 04 B0 4C 6F 54 E9 1E>)
(   4,<2023-09-26 00:17:16.962 -0500>,<nmr>,<CHEM-S260>,<proc1d>,<TopSpin 4.1.3>,
      <ef LB = 1 FT_mod = 6 PKNL = 1 SI = 128K 
       data hash MD5: 128K
       A2 05 C7 8E 42 B7 73 0E 38 1D 3B 6B F4 A3 CD 4D>)
(   5,<2023-09-26 00:17:17.056 -0500>,<nmr>,<CHEM-S260>,<proc1d>,<TopSpin 4.1.3>,
      <Start of raw data processing
       ft FT_mod = 6 PKNL = 1 SI = 128K 
       data hash MD5: 128K
       BA C6 31 F0 3F 0F F3 4B 9A FB 02 1E 16 20 94 24>)
(   6,<2023-09-26 00:17:17.439 -0500>,<nmr>,<CHEM-S260>,<proc1d>,<TopSpin 4.1.3>,
      <apk 
       data hash MD5: 128K
       5E 30 C5 11 46 AC 3F CE C4 25 37 73 77 6C 24 08>)
(   7,<2023-09-26 00:17:17.798 -0500>,<nmr>,<CHEM-S260>,<proc1d>,<TopSpin 4.1.3>,
      <apk 
       data hash MD5: 128K
       5E 30 C5 11 46 AC 3F CE C4 25 37 73 77 6C 24 08>)
(   8,<2023-09-26 00:17:17.892 -0500>,<nmr>,<CHEM-S260>,<proc1d>,<TopSpin 4.1.3>,
      <abs ABSG = 5 
       data hash MD5: 128K
       0E 4D 7C EC A3 11 17 92 13 5D AC A5 03 E8 DE C1>)
(   9,<2023-09-26 00:17:19.907 -0500>,<nmr>,<CHEM-S260>,<proc1d>,<TopSpin 4.1.3>,
      <Start of raw data processing
       efp LB = 1 FT_mod = 6 PKNL = 1 PHC0 = -18.79326 PHC1 = 55.8366 SI = 128K 
       data hash MD5: 128K
       C9 6E 5E 5F FC F1 05 0A 11 C0 AE A0 8F 59 FD B5>)
(  10,<2023-09-26 18:08:24.531 -0500>,<IOWA\corkovic>,<CHEM-S048>,<proc1d>,<TopSpin 3.6.1>,
      <abs n ABSG = 5 
       data hash MD5: 128K
       6B D2 30 A4 CC 70 5F 34 89 13 E1 51 4C 85 07 F9>)
(  11,<2023-09-26 18:08:33.469 -0500>,<IOWA\corkovic>,<CHEM-S048>,<dataserver>,<TopSpin 3.6.1>,
      <INTEGRAL 2023-09-26 18:08:32.539 -0500
       DELETE [143.108;142.543]
       data hash MD5: 128K
       6B D2 30 A4 CC 70 5F 34 89 13 E1 51 4C 85 07 F9>)
(  12,<2023-09-26 18:08:33.532 -0500>,<IOWA\corkovic>,<CHEM-S048>,<dataserver>,<TopSpin 3.6.1>,
      <INTEGRAL 2023-09-26 18:08:32.539 -0500
       DELETE [137.868;137.580]
       data hash MD5: 128K
       6B D2 30 A4 CC 70 5F 34 89 13 E1 51 4C 85 07 F9>)
(  13,<2023-09-26 18:08:33.557 -0500>,<IOWA\corkovic>,<CHEM-S048>,<dataserver>,<TopSpin 3.6.1>,
      <INTEGRAL 2023-09-26 18:08:32.539 -0500
       DELETE [117.231;116.751]
       data hash MD5: 128K
       6B D2 30 A4 CC 70 5F 34 89 13 E1 51 4C 85 07 F9>)
(  14,<2023-09-26 18:08:33.573 -0500>,<IOWA\corkovic>,<CHEM-S048>,<dataserver>,<TopSpin 3.6.1>,
      <INTEGRAL 2023-09-26 18:08:32.539 -0500
       DELETE [114.447;113.638]
       data hash MD5: 128K
       6B D2 30 A4 CC 70 5F 34 89 13 E1 51 4C 85 07 F9>)
(  15,<2023-09-26 18:08:33.604 -0500>,<IOWA\corkovic>,<CHEM-S048>,<dataserver>,<TopSpin 3.6.1>,
      <INTEGRAL 2023-09-26 18:08:32.539 -0500
       DELETE [77.592;75.823]
       data hash MD5: 128K
       6B D2 30 A4 CC 70 5F 34 89 13 E1 51 4C 85 07 F9>)
(  16,<2023-09-26 18:08:33.635 -0500>,<IOWA\corkovic>,<CHEM-S048>,<dataserver>,<TopSpin 3.6.1>,
      <INTEGRAL 2023-09-26 18:08:32.539 -0500
       DELETE [31.932;31.364]
       data hash MD5: 128K
       6B D2 30 A4 CC 70 5F 34 89 13 E1 51 4C 85 07 F9>)
##END=

$$ hash MD5
$$ 02 B0 3A 76 8E 74 D9 65 10 D9 B6 38 37 14 14 F9
