# Supplementary material for: Boron Triiodide-Mediated Reduction of Nitroarenes Using Borohydride Reagents
Source: Org Lett. 2023 Dec 5;25(49):8787–91. doi: 10.1021/acs.orglett.3c03257 (PMC10729015; doi:10.1021/acs.orglett.3c03257)
Supplement: Supplementary file 1 — ol3c03257_si_001.zip [file ol3c03257_si_001.zip › Nitro Reduction FIDs/Compound 2d 13C/1/pdata/1/peaklist.xml]

<?xml version="1.0" encoding="UTF-8"?>
<PeakList modified="2023-09-26T18:08:56">
  <PeakList1D>
    <PeakList1DHeader creator="corkovic" date="2023-09-26T18:08:56" expNo="1" name="Wil-COR-4-052F20-37-CDCl3-400MHz-13C" owner="" procNo="1" source="H:\Nitro NMR">
      <PeakPickDetails>F1=166.522064ppm, F2=102.909332ppm, MI=1.19cm, MAXI=9.52cm, PC=1.400
      </PeakPickDetails>
    </PeakList1DHeader>
    <Peak1D F1="142.720734" intensity="1.387774" type="0"/>
    <Peak1D F1="137.759293" intensity="1.565743" type="0"/>
    <Peak1D F1="116.990868" intensity="7.47872" type="0"/>
    <Peak1D F1="114.138206" intensity="8.108839" type="0"/>
  </PeakList1D>
  <PeakList1D>
    <PeakList1DHeader creator="corkovic" date="2023-09-26T18:08:56" expNo="1" name="Wil-COR-4-052F20-37-CDCl3-400MHz-13C" owner="" procNo="1" source="H:\Nitro NMR">
      <PeakPickDetails>F1=79.461639ppm, F2=25.618780ppm, MI=2.00cm, MAXI=12.00cm, PC=1.400
      </PeakPickDetails>
    </PeakList1DHeader>
    <Peak1D F1="77.476974" intensity="10.70907" type="0"/>
    <Peak1D F1="77.159348" intensity="11.0" type="0"/>
    <Peak1D F1="76.841606" intensity="10.75331" type="0"/>
    <Peak1D F1="31.851286" intensity="3.488635" type="0"/>
  </PeakList1D>
</PeakList>
