# Supplementary material for: Boron Triiodide-Mediated Reduction of Nitroarenes Using Borohydride Reagents
Source: Org Lett. 2023 Dec 5;25(49):8787–91. doi: 10.1021/acs.orglett.3c03257 (PMC10729015; doi:10.1021/acs.orglett.3c03257)
Supplement: Supplementary file 1 — ol3c03257_si_001.zip [file ol3c03257_si_001.zip › Nitro Reduction FIDs/Compound 2d 1H/1/audita.txt]

##TITLE= Audit trail, TopSpin 4.1.3
##JCAMPDX= 5.01
##ORIGIN= Bruker BioSpin GmbH
##OWNER= root
$$ /root/.topspin-BladeEpu/local_acqu/Wil-COR-4-052F20-37-CDCl3-400MHz-1H/1/audita.txt
##AUDIT TRAIL=  $$ (NUMBER, WHEN, WHO, WHERE, PROCESS, VERSION, WHAT)
(   1,<2023-09-26 05:11:33.501 +0000>,<CHEM-S260\nmr>,<CHEM-S260>,<go4>,<TopSpin 4.1.3>,
      <acquisition in progress>)
$$ D:/nmrdata/data/nmr/Williams/Wil-COR-4-052F20-37-CDCl3-400MHz-1H/1/audita.txt
(   2,<2023-09-26 05:13:07.337 +0000>,<CHEM-S260\nmr>,<CHEM-S260>,<go4>,<TopSpin 4.1.3>,
      <created by zg on 'Avance' (CHEM-S260) by user 'CHEM-S260\nmr'
       on data set with UUID '28df1836-5c2b-11ee-b108-0030d6261c49'
       started at 2023-09-26 05:11:33.522 +0000, POWCHK enabled, PULCHK disabled,
       completed at 2023-09-26 05:13:07.335 +0000
       configuration hash MD5:
       93 AC CF C5 07 97 86 77 AD F3 7B BB 7F D9 66 01
       double data hash MD5: 64K
       E5 6A FF EF 56 51 B3 C0 8B EF CB 91 01 DC 19 82>)
##END=

$$ hash MD5
$$ 98 AA 25 BA 2F E5 F9 EB 9D C1 FB 39 99 5C D6 0F
