# Supplementary material for: Boron Triiodide-Mediated Reduction of Nitroarenes Using Borohydride Reagents
Source: Org Lett. 2023 Dec 5;25(49):8787–91. doi: 10.1021/acs.orglett.3c03257 (PMC10729015; doi:10.1021/acs.orglett.3c03257)
Supplement: Supplementary file 1 — ol3c03257_si_001.zip [file ol3c03257_si_001.zip › Nitro Reduction FIDs/Compound 2d 1H/1/pdata/1/auditp.txt]

##TITLE= Audit trail, TopSpin 4.1.3
##JCAMPDX= 5.01
##ORIGIN= Bruker BioSpin GmbH
##OWNER= nmr
$$ D:/nmrdata/data/nmr/Williams/Wil-COR-4-052F20-37-CDCl3-400MHz-1H/1/pdata/1/auditp.txt
##AUDIT TRAIL=  $$ (NUMBER, WHEN, WHO, WHERE, PROCESS, VERSION, WHAT)
(   1,<2023-09-26 05:11:33.501 +0000>,<CHEM-S260\nmr>,<CHEM-S260>,<go4>,<TopSpin 4.1.3>,
      <acquisition in progress>)
$$ D:/nmrdata/data/nmr/Williams/Wil-COR-4-052F20-37-CDCl3-400MHz-1H/1/audita.txt
(   2,<2023-09-26 05:13:07.337 +0000>,<CHEM-S260\nmr>,<CHEM-S260>,<go4>,<TopSpin 4.1.3>,
      <created by zg on 'Avance' (CHEM-S260) by user 'CHEM-S260\nmr'
       on data set with UUID '28df1836-5c2b-11ee-b108-0030d6261c49'
       started at 2023-09-26 05:11:33.522 +0000, POWCHK enabled, PULCHK disabled,
       completed at 2023-09-26 05:13:07.335 +0000
       configuration hash MD5:
       93 AC CF C5 07 97 86 77 AD F3 7B BB 7F D9 66 01
       double data hash MD5: 64K
       E5 6A FF EF 56 51 B3 C0 8B EF CB 91 01 DC 19 82>)
(   3,<2023-09-26 00:13:03.200 -0500>,<nmr>,<CHEM-S260>,<proc1d>,<TopSpin 4.1.3>,
      <Start of raw data processing
       ef LB = 0.3 FT_mod = 6 PKNL = 1 SI = 64K 
       data hash MD5: 64K
       AE F2 9C 04 8D C1 4A 83 39 44 E8 7F F6 F7 96 E0>)
(   4,<2023-09-26 00:13:03.279 -0500>,<nmr>,<CHEM-S260>,<proc1d>,<TopSpin 4.1.3>,
      <Start of raw data processing
       em LB = 0.3 SI = 64K 
       data hash MD5: 64K
       CA 52 BC BD F4 FC 31 A2 85 71 9E 92 27 34 76 98>)
(   5,<2023-09-26 00:13:03.544 -0500>,<nmr>,<CHEM-S260>,<proc1d>,<TopSpin 4.1.3>,
      <apk 
       data hash MD5: 64K
       AC BE E9 AA 8A 5F DC DA 0E 34 C3 46 CA EC 1A A6>)
(   6,<2023-09-26 00:13:03.622 -0500>,<nmr>,<CHEM-S260>,<proc1d>,<TopSpin 4.1.3>,
      <ft FT_mod = 6 PKNL = 1 SI = 64K 
       data hash MD5: 64K
       5D 42 B8 D1 D5 92 DA 80 A2 37 3D E4 95 A1 AB 85>)
(   7,<2023-09-26 00:13:03.904 -0500>,<nmr>,<CHEM-S260>,<proc1d>,<TopSpin 4.1.3>,
      <apk 
       data hash MD5: 64K
       91 89 00 10 96 37 14 04 B3 17 6A 2B 55 6E 51 68>)
(   8,<2023-09-26 00:13:04.013 -0500>,<nmr>,<CHEM-S260>,<proc1d>,<TopSpin 4.1.3>,
      <abs ABSG = 5 
       data hash MD5: 64K
       9B FF 24 E8 84 3F FF 38 1F 3B B9 D3 52 2C BA 3D>)
(   9,<2023-09-26 00:13:55.613 -0500>,<nmr>,<CHEM-S260>,<dataserver>,<TopSpin 4.1.3>,
      <INTEGRAL DELETE [7.431;7.174]
       data hash MD5: 64K
       9B FF 24 E8 84 3F FF 38 1F 3B B9 D3 52 2C BA 3D>)
(  10,<2023-09-26 00:13:55.629 -0500>,<nmr>,<CHEM-S260>,<dataserver>,<TopSpin 4.1.3>,
      <INTEGRAL DELETE [7.174;6.196]
       data hash MD5: 64K
       9B FF 24 E8 84 3F FF 38 1F 3B B9 D3 52 2C BA 3D>)
(  11,<2023-09-26 00:13:55.629 -0500>,<nmr>,<CHEM-S260>,<dataserver>,<TopSpin 4.1.3>,
      <INTEGRAL DELETE [3.931;0.595]
       data hash MD5: 64K
       9B FF 24 E8 84 3F FF 38 1F 3B B9 D3 52 2C BA 3D>)
(  12,<2023-09-26 00:13:55.644 -0500>,<nmr>,<CHEM-S260>,<dataserver>,<TopSpin 4.1.3>,
      <INTEGRAL DEFINE [6.679;6.583]
       data hash MD5: 64K
       9B FF 24 E8 84 3F FF 38 1F 3B B9 D3 52 2C BA 3D>)
(  13,<2023-09-26 00:13:55.660 -0500>,<nmr>,<CHEM-S260>,<dataserver>,<TopSpin 4.1.3>,
      <INTEGRAL DEFINE [6.583;6.482]
       data hash MD5: 64K
       9B FF 24 E8 84 3F FF 38 1F 3B B9 D3 52 2C BA 3D>)
(  14,<2023-09-26 00:13:55.676 -0500>,<nmr>,<CHEM-S260>,<dataserver>,<TopSpin 4.1.3>,
      <INTEGRAL DEFINE [3.407;3.036]
       data hash MD5: 64K
       9B FF 24 E8 84 3F FF 38 1F 3B B9 D3 52 2C BA 3D>)
(  15,<2023-09-26 00:13:55.676 -0500>,<nmr>,<CHEM-S260>,<dataserver>,<TopSpin 4.1.3>,
      <INTEGRAL DEFINE [2.908;2.696]
       data hash MD5: 64K
       9B FF 24 E8 84 3F FF 38 1F 3B B9 D3 52 2C BA 3D>)
(  16,<2023-09-26 00:13:58.941 -0500>,<nmr>,<CHEM-S260>,<dataserver>,<TopSpin 4.1.3>,
      <Start of interactive peak picking
       data hash MD5: 64K
       9B FF 24 E8 84 3F FF 38 1F 3B B9 D3 52 2C BA 3D>)
(  17,<2023-09-26 00:14:01.877 -0500>,<nmr>,<CHEM-S260>,<peak>,<TopSpin 4.1.3>,
      <1D Peak picking
       data hash MD5: 64K
       9B FF 24 E8 84 3F FF 38 1F 3B B9 D3 52 2C BA 3D>)
(  18,<2023-09-26 00:14:03.408 -0500>,<nmr>,<CHEM-S260>,<dataserver>,<TopSpin 4.1.3>,
      <End of interactive peak picking
       data hash MD5: 64K
       9B FF 24 E8 84 3F FF 38 1F 3B B9 D3 52 2C BA 3D>)
##END=

$$ hash MD5
$$ 09 32 EC 45 A9 CA 43 94 54 7A 61 DE 26 EE 09 12
