# Supplementary material for: Boron Triiodide-Mediated Reduction of Nitroarenes Using Borohydride Reagents
Source: Org Lett. 2023 Dec 5;25(49):8787–91. doi: 10.1021/acs.orglett.3c03257 (PMC10729015; doi:10.1021/acs.orglett.3c03257)
Supplement: Supplementary file 1 — ol3c03257_si_001.zip [file ol3c03257_si_001.zip › Nitro Reduction FIDs/Compound 2d 1H/1/pdata/1/integrals.txt]

   Current data set:
   NAME =	Wil-COR-4-052F20-37-CDCl3-400MHz-1H	EXPNO =	1	PROCNO = 1
   DU   =	D:/nmrdata/data/nmr/Williams

   Number   Integrated Region     Integral
     1      6.679      6.583         2.00000
     2      6.583      6.482         2.01700
     3      3.407      3.036         3.42207
     4      2.908      2.696         3.14912
