# Supplementary material for: Boron Triiodide-Mediated Reduction of Nitroarenes Using Borohydride Reagents
Source: Org Lett. 2023 Dec 5;25(49):8787–91. doi: 10.1021/acs.orglett.3c03257 (PMC10729015; doi:10.1021/acs.orglett.3c03257)
Supplement: Supplementary file 1 — ol3c03257_si_001.zip [file ol3c03257_si_001.zip › Nitro Reduction FIDs/Compound 2d 1H/1/pdata/1/intrng]

A 1.0 #regions in PPM
# low field   high field  bias        slope
  6.679276280500072  6.582998424204575  0.0  0.0  # for region 1
  6.582998424204575  6.481906675094304  0.0  0.0  # for region 2
  3.406587478057103  3.0361372808235165  0.0  0.0  # for region 3
  2.907803616862504  2.6957762697996133  0.0  0.0  # for region 4
