# Supplementary material for: Boron Triiodide-Mediated Reduction of Nitroarenes Using Borohydride Reagents
Source: Org Lett. 2023 Dec 5;25(49):8787–91. doi: 10.1021/acs.orglett.3c03257 (PMC10729015; doi:10.1021/acs.orglett.3c03257)
Supplement: Supplementary file 1 — ol3c03257_si_001.zip [file ol3c03257_si_001.zip › Nitro Reduction FIDs/Compound 2d 1H/1/pdata/1/peaklist.xml]

<?xml version="1.0" encoding="UTF-8"?>
<PeakList modified="2023-09-26T00:14:01">
  <PeakList1D>
    <PeakList1DHeader creator="nmr" date="2023-09-26T00:14:01" expNo="1" name="Wil-COR-4-052F20-37-CDCl3-400MHz-1H" owner="" procNo="1" source="D:/nmrdata/data/nmr/Williams">
      <PeakPickDetails>F1=7.669466ppm, F2=2.222821ppm, MI=1.38cm, MAXI=16.00cm, PC=1.000
      </PeakPickDetails>
    </PeakList1DHeader>
    <Peak1D F1="7.259646" intensity="1.452105" type="0"/>
    <Peak1D F1="6.640608" intensity="5.113992" type="0"/>
    <Peak1D F1="6.619124" intensity="7.526881" type="0"/>
    <Peak1D F1="6.535422" intensity="8.848889" type="0"/>
    <Peak1D F1="6.53011" intensity="3.026416" type="0"/>
    <Peak1D F1="6.518938" intensity="2.493265" type="0"/>
    <Peak1D F1="6.513848" intensity="5.816076" type="0"/>
    <Peak1D F1="3.223752" intensity="6.536366" type="0"/>
    <Peak1D F1="2.786577" intensity="15.0" type="0"/>
  </PeakList1D>
</PeakList>
