# Supplementary material for: Boron Triiodide-Mediated Reduction of Nitroarenes Using Borohydride Reagents
Source: Org Lett. 2023 Dec 5;25(49):8787–91. doi: 10.1021/acs.orglett.3c03257 (PMC10729015; doi:10.1021/acs.orglett.3c03257)
Supplement: Supplementary file 1 — ol3c03257_si_001.zip [file ol3c03257_si_001.zip › Nitro Reduction FIDs/Compound 2d 1H/1/shimvalues]

# Tue Sep 26 05:13:06 2023
#$$PROBEIDENTIFIER=Z167430_0032
#$$PROBENAME=CPP1.1 BBO 400S1 BB-H&F-D-05 Z XT
#$$SHIMID=292722
#
# Active Shim Gradients
#
Z           		-19876          
Z2          		-1282           
Z3          		-3612           
Z4          		-8120           
Z5          		1707            
Z6          		2699            
Z7          		-4248           
Z8          		-4655           
X           		-959            
XZ          		1617            
XZ2         		1011            
XZ3         		-158            
XZ4         		-754            
XZ5         		1780            
Y           		3259            
YZ          		132             
YZ2         		4306            
YZ3         		2153            
YZ4         		-159            
YZ5         		-8454           
XY          		1235            
XYZ         		2021            
XYZ2        		2343            
XYZ3        		1673            
XYZ4        		-6979           
XYZ5        		-3276           
(X2-Y2)     		-3274           
(X2-Y2)Z    		-892            
(X2-Y2)Z2   		-148            
(X2-Y2)Z3   		-189            
(X2-Y2)Z4   		983             
(X2-Y2)Z5   		-1513           
X3          		4               
X3Z         		-1273           
Y3          		-1182           
Y3Z         		1180            
#
# Lock Parameter
#
FIELD		8815.412
LOCKPHASE		 318.300
LOCKPOWER		 -27.000
LOCKGAIN		 132.129
LOCKDC		 -75.000
LOCKSHIFT		   7.240
LOOPGAIN		  -9.400
LOOPTIME		   0.464
LOOPFILTER		  50.000
#
IEEE64_VERSION_CODE 1
#
# Shim currents 
#
SHIM_SETTING [ 1]   -10417.36864063
SHIM_SETTING [ 2]     -810.98781399
SHIM_SETTING [ 3]     -799.37894537
SHIM_SETTING [ 4]    -1397.36358739
SHIM_SETTING [ 5]      884.83644989
SHIM_SETTING [ 6]     -393.81182919
SHIM_SETTING [ 7]   -14597.49047823
SHIM_SETTING [ 8]    -6027.97029489
SHIM_SETTING [ 9]    -3299.52050088
SHIM_SETTING [10]    -1992.32614174
SHIM_SETTING [11]        0.00000000
SHIM_SETTING [12]    -2361.23900000
SHIM_SETTING [13]       -1.94800000
SHIM_SETTING [14]      619.36000009
SHIM_SETTING [15]     1778.69500060
SHIM_SETTING [16]    -2406.42400087
SHIM_SETTING [17]      471.96899928
SHIM_SETTING [18]    -2187.84800076
SHIM_SETTING [19]      612.85999961
SHIM_SETTING [20]    -3296.54599937
SHIM_SETTING [21]    -3287.67800179
SHIM_SETTING [22]     -332.22400161
SHIM_SETTING [23]    -5164.93299949
SHIM_SETTING [24]    -3133.29699989
SHIM_SETTING [25]    -2435.66900077
SHIM_SETTING [26]     1367.28999768
SHIM_SETTING [27]     -615.15700009
SHIM_SETTING [28]     6296.91899971
SHIM_SETTING [29]    -6303.12599657
SHIM_SETTING [30]    -3999.57999756
SHIM_SETTING [31]    -3340.81399868
SHIM_SETTING [32]     8006.90500162
SHIM_SETTING [33]     2193.74800188
SHIM_SETTING [34]    -2388.56099911
SHIM_SETTING [35]     5768.99299823
SHIM_SETTING [36]     7229.12100003
SHIM_SETTING [37]     7019.59299938
SHIM_SETTING [38]    -6797.36999938
SHIM_SETTING [39]     4615.36000120
SHIM_SETTING [40]        0.00000000
