# Supplementary material for: Boron Triiodide-Mediated Reduction of Nitroarenes Using Borohydride Reagents
Source: Org Lett. 2023 Dec 5;25(49):8787–91. doi: 10.1021/acs.orglett.3c03257 (PMC10729015; doi:10.1021/acs.orglett.3c03257)
Supplement: Supplementary file 1 — ol3c03257_si_001.zip [file ol3c03257_si_001.zip › Nitro Reduction FIDs/Compound 2d 1H/1/topshimreport]

New TopShim run:

version = topshim 2.1.0
date = 2023-09-26
time = 00:03:41.860
command = topshim convcomp

FINE SHIMMING

Parameters:

probe = Z167430_0032
solvent = CDCl3
shim nucleus = 2H
nucleus optimised for = 1H
o1p (from lock) = 7.24 ppm

Results:


1D Shimming:
Iteration 1: FWHM Before=15.0 Hz, Target= 0.8 Hz, After= 0.6 Hz
Iteration 2: FWHM Before= 0.6 Hz, Target= 0.6 Hz, After= 1.1 Hz
Iteration 3: FWHM Before= 1.1 Hz, Target= 0.3 Hz, After= 0.5 Hz
Iteration 4: FWHM Before= 0.5 Hz, Target= 0.5 Hz, After= 0.7 Hz
Iteration 5: FWHM Before= 0.7 Hz, Target= 0.4 Hz, After= 1.1 Hz
Iteration 6: FWHM Before= 1.1 Hz, Target= 0.3 Hz, After= 0.7 Hz
Iteration 7: FWHM Before= 0.7 Hz, Target= 0.4 Hz, After= 0.4 Hz
Iteration 8: FWHM Before= 0.4 Hz, Target= 0.3 Hz, After= 0.6 Hz
Unusually slow convergence detected. Shimming was aborted.
Using the best result as the final shim state.

Lineshape quality factor (1D spectrum, non-spinning) = 0.59

shim changes: 
Z	-333
Z2	-59
Z3	-147
Z4	-263
Z5	+74
Z6	+543
Z7	-1954
Z8	-5861

duration = 7 min 42 sec
completed successfully
finished Tue Sep 26 00:11:22 2023


========================================================================
