# Supplementary material for: Boron Triiodide-Mediated Reduction of Nitroarenes Using Borohydride Reagents
Source: Org Lett. 2023 Dec 5;25(49):8787–91. doi: 10.1021/acs.orglett.3c03257 (PMC10729015; doi:10.1021/acs.orglett.3c03257)
Supplement: Supplementary file 1 — ol3c03257_si_001.zip [file ol3c03257_si_001.zip › Nitro Reduction FIDs/Compound 2e 13C/2/pdata/1/auditp.txt]

##TITLE= Audit trail, TopSpin 4.1.3
##JCAMPDX= 5.01
##ORIGIN= Bruker BioSpin GmbH
##OWNER= nmr
$$ D:\nmrdata\data\nmr\Williams/Wil-TMC-2-125-f13-22-clean-13C/2/pdata/1/auditp.txt
##AUDIT TRAIL=  $$ (NUMBER, WHEN, WHO, WHERE, PROCESS, VERSION, WHAT)
(   1,<2023-09-01 22:32:14.922 +0000>,<CHEM-S260\nmr>,<CHEM-S260>,<go4>,<TopSpin 4.1.3>,
      <acquisition in progress>)
$$ D:/nmrdata/data/nmr/Williams/Wil-TMC-2-125-f13-22-clean-13C/2/audita.txt
(   2,<2023-09-01 22:46:55.078 +0000>,<CHEM-S260\nmr>,<CHEM-S260>,<go4>,<TopSpin 4.1.3>,
      <created by zg on 'Avance' (CHEM-S260) by user 'CHEM-S260\nmr'
       on data set with UUID '66830200-4917-11ee-b261-0030d6261c49'
       started at 2023-09-01 22:32:14.940 +0000, POWCHK enabled, PULCHK disabled,
       completed at 2023-09-01 22:46:55.075 +0000
       configuration hash MD5:
       93 AC CF C5 07 97 86 77 AD F3 7B BB 7F D9 66 01
       double data hash MD5: 64K
       D6 8B 4E 10 B5 DE A1 11 D6 36 BB 2C 2F F9 B2 12>)
(   3,<2023-09-01 17:46:52.723 -0500>,<nmr>,<CHEM-S260>,<proc1d>,<TopSpin 4.1.3>,
      <Start of raw data processing
       ef LB = 1 FT_mod = 6 PKNL = 1 SI = 128K 
       data hash MD5: 128K
       CB 27 D5 DD 18 ED 85 A6 0C 83 7B 87 14 25 FA E9>)
(   4,<2023-09-01 17:46:52.894 -0500>,<nmr>,<CHEM-S260>,<proc1d>,<TopSpin 4.1.3>,
      <Start of raw data processing
       em LB = 1 SI = 128K 
       data hash MD5: 128K
       C8 13 18 58 53 13 5D 8F B0 67 62 15 A6 3E F4 62>)
(   5,<2023-09-01 17:46:52.973 -0500>,<nmr>,<CHEM-S260>,<proc1d>,<TopSpin 4.1.3>,
      <apk 
       data hash MD5: 128K
       3F 30 AA 0C F3 F2 7E 8B 0E EA AD EE AF 0B C0 54>)
(   6,<2023-09-01 17:46:53.066 -0500>,<nmr>,<CHEM-S260>,<proc1d>,<TopSpin 4.1.3>,
      <ft FT_mod = 6 PKNL = 1 SI = 128K 
       data hash MD5: 128K
       58 1D 72 C0 4B A4 2B B8 21 FA 37 0B 3B 32 19 98>)
(   7,<2023-09-01 17:46:53.558 -0500>,<nmr>,<CHEM-S260>,<proc1d>,<TopSpin 4.1.3>,
      <apk 
       data hash MD5: 128K
       3D 0C 3F 2F 61 69 76 ED 7C DA 62 05 00 7C F5 32>)
(   8,<2023-09-01 17:46:53.667 -0500>,<nmr>,<CHEM-S260>,<proc1d>,<TopSpin 4.1.3>,
      <abs ABSG = 5 
       data hash MD5: 128K
       36 A0 51 18 86 18 C3 9C 5E 66 4E F6 40 BE EF 0F>)
$$ C:/Users/tchiarella/OneDrive - University of Iowa/Desktop/NMR/Wil-TMC-2-125-f13-22-clean-13C/2/pdata/1/auditp.txt
(   9,<2023-09-01 18:06:24.975 -0500>,<IOWA\tchiarella>,<CHEM-S067>,<proc1d>,<TopSpin 4.0.6>,
      <pk fgphup PHC0 = 84.34575 PHC1 = -142.4 
       data hash MD5: 128K
       0D 88 DB 42 C6 A5 AE 2F B8 04 B2 E0 64 3F BD 0A>)
(  10,<2023-09-01 18:06:26.881 -0500>,<IOWA\tchiarella>,<CHEM-S067>,<proc1d>,<TopSpin 4.0.6>,
      <bcm 0 0 131072 0.000000e+00 0.000000e+00 0.000000e+00 0.000000e+00 0.000000e+00 
       data hash MD5: 128K
       0D 88 DB 42 C6 A5 AE 2F B8 04 B2 E0 64 3F BD 0A>)
(  11,<2023-09-01 18:06:30.186 -0500>,<IOWA\tchiarella>,<CHEM-S067>,<dataserver>,<TopSpin 4.0.6>,
      <INTEGRAL 2023-09-01 18:06:07.343 -0500
       DELETE [150.860;150.316]
       data hash MD5: 128K
       0D 88 DB 42 C6 A5 AE 2F B8 04 B2 E0 64 3F BD 0A>)
(  12,<2023-09-01 18:06:30.217 -0500>,<IOWA\tchiarella>,<CHEM-S067>,<dataserver>,<TopSpin 4.0.6>,
      <INTEGRAL 2023-09-01 18:06:07.343 -0500
       DELETE [134.692;133.722]
       data hash MD5: 128K
       0D 88 DB 42 C6 A5 AE 2F B8 04 B2 E0 64 3F BD 0A>)
(  13,<2023-09-01 18:06:30.355 -0500>,<IOWA\tchiarella>,<CHEM-S067>,<dataserver>,<TopSpin 4.0.6>,
      <INTEGRAL 2023-09-01 18:06:07.343 -0500
       DELETE [114.996;114.339]
       data hash MD5: 128K
       0D 88 DB 42 C6 A5 AE 2F B8 04 B2 E0 64 3F BD 0A>)
(  14,<2023-09-01 18:06:30.455 -0500>,<IOWA\tchiarella>,<CHEM-S067>,<dataserver>,<TopSpin 4.0.6>,
      <INTEGRAL 2023-09-01 18:06:07.343 -0500
       DELETE [77.632;76.118]
       data hash MD5: 128K
       0D 88 DB 42 C6 A5 AE 2F B8 04 B2 E0 64 3F BD 0A>)
(  15,<2023-09-01 18:06:44.966 -0500>,<IOWA\tchiarella>,<CHEM-S067>,<dataserver>,<TopSpin 4.0.6>,
      <INTEGRAL 2023-09-01 18:06:35.319 -0500
       DELETE [150.860;150.316]
       data hash MD5: 128K
       0D 88 DB 42 C6 A5 AE 2F B8 04 B2 E0 64 3F BD 0A>)
(  16,<2023-09-01 18:06:44.998 -0500>,<IOWA\tchiarella>,<CHEM-S067>,<dataserver>,<TopSpin 4.0.6>,
      <INTEGRAL 2023-09-01 18:06:35.319 -0500
       DELETE [134.692;133.722]
       data hash MD5: 128K
       0D 88 DB 42 C6 A5 AE 2F B8 04 B2 E0 64 3F BD 0A>)
(  17,<2023-09-01 18:06:45.167 -0500>,<IOWA\tchiarella>,<CHEM-S067>,<dataserver>,<TopSpin 4.0.6>,
      <INTEGRAL 2023-09-01 18:06:35.319 -0500
       DELETE [114.996;114.339]
       data hash MD5: 128K
       0D 88 DB 42 C6 A5 AE 2F B8 04 B2 E0 64 3F BD 0A>)
(  18,<2023-09-01 18:06:45.298 -0500>,<IOWA\tchiarella>,<CHEM-S067>,<dataserver>,<TopSpin 4.0.6>,
      <INTEGRAL 2023-09-01 18:06:35.319 -0500
       DELETE [77.632;76.118]
       data hash MD5: 128K
       0D 88 DB 42 C6 A5 AE 2F B8 04 B2 E0 64 3F BD 0A>)
##END=

$$ hash MD5
$$ F9 55 5E 46 9B D9 20 C2 ED D9 76 56 6D FB AD 39
