# Supplementary material for: Boron Triiodide-Mediated Reduction of Nitroarenes Using Borohydride Reagents
Source: Org Lett. 2023 Dec 5;25(49):8787–91. doi: 10.1021/acs.orglett.3c03257 (PMC10729015; doi:10.1021/acs.orglett.3c03257)
Supplement: Supplementary file 1 — ol3c03257_si_001.zip [file ol3c03257_si_001.zip › Nitro Reduction FIDs/Compound 2e 13C/2/pdata/1/integrals.txt]

   Current data set:
   NAME =	Wil-TMC-2-125-f13-22-clean-13C	EXPNO =	2	PROCNO = 1
   DU   =	C:/Users/tchiarella/OneDrive - University of Iowa/Desktop/NMR

   Number   Integrated Region     Integral
