# Supplementary material for: Boron Triiodide-Mediated Reduction of Nitroarenes Using Borohydride Reagents
Source: Org Lett. 2023 Dec 5;25(49):8787–91. doi: 10.1021/acs.orglett.3c03257 (PMC10729015; doi:10.1021/acs.orglett.3c03257)
Supplement: Supplementary file 1 — ol3c03257_si_001.zip [file ol3c03257_si_001.zip › Nitro Reduction FIDs/Compound 2e 13C/2/pdata/1/peaklist.xml]

<?xml version="1.0" encoding="UTF-8"?>
<PeakList modified="2023-09-01T18:08:02">
  <PeakList1D>
    <PeakList1DHeader creator="tchiarella" date="2023-09-01T18:08:01" expNo="2" name="Wil-TMC-2-125-f13-22-clean-13C" owner="" procNo="1" source="C:/Users/tchiarella/OneDrive - University of Iowa/Desktop/NMR">
      <PeakPickDetails>F1=152.721863ppm, F2=147.949310ppm, MI=0.69cm, MAXI=1.74cm, PC=1.400
      </PeakPickDetails>
    </PeakList1DHeader>
    <Peak1D F1="150.463898" intensity="1.419328" type="0"/>
  </PeakList1D>
  <PeakList1D>
    <PeakList1DHeader creator="tchiarella" date="2023-09-01T18:08:01" expNo="2" name="Wil-TMC-2-125-f13-22-clean-13C" owner="" procNo="1" source="C:/Users/tchiarella/OneDrive - University of Iowa/Desktop/NMR">
      <PeakPickDetails>F1=139.199615ppm, F2=127.268227ppm, MI=6.28cm, MAXI=9.16cm, PC=1.400
      </PeakPickDetails>
    </PeakList1DHeader>
    <Peak1D F1="133.871658" intensity="8.157223" type="0"/>
  </PeakList1D>
  <PeakList1D>
    <PeakList1DHeader creator="tchiarella" date="2023-09-01T18:08:01" expNo="2" name="Wil-TMC-2-125-f13-22-clean-13C" owner="" procNo="1" source="C:/Users/tchiarella/OneDrive - University of Iowa/Desktop/NMR">
      <PeakPickDetails>F1=124.484230ppm, F2=118.120819ppm, MI=0.30cm, MAXI=1.52cm, PC=1.400
      </PeakPickDetails>
    </PeakList1DHeader>
    <Peak1D F1="120.207527" intensity="0.937619" type="0"/>
  </PeakList1D>
  <PeakList1D>
    <PeakList1DHeader creator="tchiarella" date="2023-09-01T18:08:01" expNo="2" name="Wil-TMC-2-125-f13-22-clean-13C" owner="" procNo="1" source="C:/Users/tchiarella/OneDrive - University of Iowa/Desktop/NMR">
      <PeakPickDetails>F1=116.927681ppm, F2=109.371132ppm, MI=7.09cm, MAXI=8.88cm, PC=1.400
      </PeakPickDetails>
    </PeakList1DHeader>
    <Peak1D F1="114.49556" intensity="8.169557" type="0"/>
  </PeakList1D>
  <PeakList1D>
    <PeakList1DHeader creator="tchiarella" date="2023-09-01T18:08:01" expNo="2" name="Wil-TMC-2-125-f13-22-clean-13C" owner="" procNo="1" source="C:/Users/tchiarella/OneDrive - University of Iowa/Desktop/NMR">
      <PeakPickDetails>F1=103.803146ppm, F2=98.036301ppm, MI=0.80cm, MAXI=2.24cm, PC=1.400
      </PeakPickDetails>
    </PeakList1DHeader>
    <Peak1D F1="100.237846" intensity="1.387018" type="0"/>
  </PeakList1D>
</PeakList>
