# Supplementary material for: Boron Triiodide-Mediated Reduction of Nitroarenes Using Borohydride Reagents
Source: Org Lett. 2023 Dec 5;25(49):8787–91. doi: 10.1021/acs.orglett.3c03257 (PMC10729015; doi:10.1021/acs.orglett.3c03257)
Supplement: Supplementary file 1 — ol3c03257_si_001.zip [file ol3c03257_si_001.zip › Nitro Reduction FIDs/Compound 2e 13C/2/pdata/1/peakrng]

P    #regions in PPM
# 2023-09-01 18:20:10 -0500  tchiarella@CHEM-S067
# low field   high field   mi   maxi
  152.72186973201332  147.9493113028879  0.692  1.744  # for region 1
  139.1996208494913  127.26822477667776  6.282  9.160  # for region 2
  124.48423235968794  118.12082112085405  0.304  1.522  # for region 3
  116.9276815135727  109.37113066745745  7.085  8.884  # for region 4
  103.8031458334778  98.03630439828459  0.803  2.242  # for region 5
