# Supplementary material for: Boron Triiodide-Mediated Reduction of Nitroarenes Using Borohydride Reagents
Source: Org Lett. 2023 Dec 5;25(49):8787–91. doi: 10.1021/acs.orglett.3c03257 (PMC10729015; doi:10.1021/acs.orglett.3c03257)
Supplement: Supplementary file 1 — ol3c03257_si_001.zip [file ol3c03257_si_001.zip › Nitro Reduction FIDs/Compound 2e 13C/2/shimvalues]

# Fri Sep  1 22:46:54 2023
#$$PROBEIDENTIFIER=Z167430_0032
#$$PROBENAME=CPP1.1 BBO 400S1 BB-H&F-D-05 Z XT
#$$SHIMID=292722
#
# Active Shim Gradients
#
Z           		-19911          
Z2          		-1134           
Z3          		-3573           
Z4          		-7874           
Z5          		1461            
Z6          		2766            
Z7          		-3211           
Z8          		822             
X           		-959            
XZ          		1617            
XZ2         		1011            
XZ3         		-158            
XZ4         		-754            
XZ5         		1780            
Y           		3259            
YZ          		132             
YZ2         		4306            
YZ3         		2153            
YZ4         		-159            
YZ5         		-8454           
XY          		1235            
XYZ         		2021            
XYZ2        		2343            
XYZ3        		1673            
XYZ4        		-6979           
XYZ5        		-3276           
(X2-Y2)     		-3274           
(X2-Y2)Z    		-892            
(X2-Y2)Z2   		-148            
(X2-Y2)Z3   		-189            
(X2-Y2)Z4   		983             
(X2-Y2)Z5   		-1513           
X3          		4               
X3Z         		-1273           
Y3          		-1182           
Y3Z         		1180            
#
# Lock Parameter
#
FIELD		8810.206
LOCKPHASE		 318.300
LOCKPOWER		 -27.000
LOCKGAIN		 132.948
LOCKDC		 -75.000
LOCKSHIFT		   7.240
LOOPGAIN		  -9.400
LOOPTIME		   0.464
LOOPFILTER		  50.000
#
IEEE64_VERSION_CODE 1
#
# Shim currents 
#
SHIM_SETTING [ 1]   -10310.47030237
SHIM_SETTING [ 2]    -3247.87612806
SHIM_SETTING [ 3]    -1582.42004603
SHIM_SETTING [ 4]     3833.46436566
SHIM_SETTING [ 5]    -1951.70018034
SHIM_SETTING [ 6]    -2429.47599734
SHIM_SETTING [ 7]    -8239.91290940
SHIM_SETTING [ 8]    -1424.51222471
SHIM_SETTING [ 9]    -2635.39590716
SHIM_SETTING [10]    -1675.63155835
SHIM_SETTING [11]        0.00000000
SHIM_SETTING [12]    -2361.23900000
SHIM_SETTING [13]       -1.94800000
SHIM_SETTING [14]      619.36000006
SHIM_SETTING [15]     1778.69500040
SHIM_SETTING [16]    -2406.42400058
SHIM_SETTING [17]      471.96899952
SHIM_SETTING [18]    -2187.84800051
SHIM_SETTING [19]      612.85999974
SHIM_SETTING [20]    -3296.54599958
SHIM_SETTING [21]    -3287.67800120
SHIM_SETTING [22]     -332.22400108
SHIM_SETTING [23]    -5164.93299966
SHIM_SETTING [24]    -3133.29699993
SHIM_SETTING [25]    -2435.66900052
SHIM_SETTING [26]     1367.28999845
SHIM_SETTING [27]     -615.15700006
SHIM_SETTING [28]     6296.91899980
SHIM_SETTING [29]    -6303.12599771
SHIM_SETTING [30]    -3999.57999837
SHIM_SETTING [31]    -3340.81399912
SHIM_SETTING [32]     8006.90500108
SHIM_SETTING [33]     2193.74800125
SHIM_SETTING [34]    -2388.56099941
SHIM_SETTING [35]     5768.99299882
SHIM_SETTING [36]     7229.12100002
SHIM_SETTING [37]     7019.59299959
SHIM_SETTING [38]    -6797.36999959
SHIM_SETTING [39]     4615.36000080
SHIM_SETTING [40]        0.00000000
