# Supplementary material for: Boron Triiodide-Mediated Reduction of Nitroarenes Using Borohydride Reagents
Source: Org Lett. 2023 Dec 5;25(49):8787–91. doi: 10.1021/acs.orglett.3c03257 (PMC10729015; doi:10.1021/acs.orglett.3c03257)
Supplement: Supplementary file 1 — ol3c03257_si_001.zip [file ol3c03257_si_001.zip › Nitro Reduction FIDs/Compound 2e 1H/3/pdata/1/auditp.txt]

##TITLE= Audit trail, TopSpin 4.1.3
##JCAMPDX= 5.01
##ORIGIN= Bruker BioSpin GmbH
##OWNER= nmr
$$ D:\nmrdata\data\nmr\Williams/Wil-TMC-2-125-f13-22-cleaned-1H/3/pdata/1/auditp.txt
##AUDIT TRAIL=  $$ (NUMBER, WHEN, WHO, WHERE, PROCESS, VERSION, WHAT)
(   1,<2023-09-01 22:28:37.658 +0000>,<CHEM-S260\nmr>,<CHEM-S260>,<go4>,<TopSpin 4.1.3>,
      <acquisition in progress>)
$$ D:/nmrdata/data/nmr/Williams/Wil-TMC-2-125-f13-22-cleaned-1H/3/audita.txt
(   2,<2023-09-01 22:30:10.690 +0000>,<CHEM-S260\nmr>,<CHEM-S260>,<go4>,<TopSpin 4.1.3>,
      <created by zg on 'Avance' (CHEM-S260) by user 'CHEM-S260\nmr'
       on data set with UUID 'e506de54-4916-11ee-8aaa-0030d6261c49'
       started at 2023-09-01 22:28:37.676 +0000, POWCHK enabled, PULCHK disabled,
       completed at 2023-09-01 22:30:10.689 +0000
       configuration hash MD5:
       93 AC CF C5 07 97 86 77 AD F3 7B BB 7F D9 66 01
       double data hash MD5: 64K
       8E E1 62 58 BC 1C AA 64 C1 BE 6D 55 F5 31 41 9B>)
(   3,<2023-09-01 17:30:08.303 -0500>,<nmr>,<CHEM-S260>,<proc1d>,<TopSpin 4.1.3>,
      <Start of raw data processing
       ef LB = 0.3 FT_mod = 6 PKNL = 1 SI = 64K 
       data hash MD5: 64K
       6E 31 D3 65 FB 1F FA 74 78 D1 DC 9B 3C A5 80 C4>)
(   4,<2023-09-01 17:30:08.382 -0500>,<nmr>,<CHEM-S260>,<proc1d>,<TopSpin 4.1.3>,
      <Start of raw data processing
       em LB = 0.3 SI = 64K 
       data hash MD5: 64K
       08 27 52 A3 46 24 C9 E6 E6 C4 E4 4D 90 2B FE 56>)
(   5,<2023-09-01 17:30:08.460 -0500>,<nmr>,<CHEM-S260>,<proc1d>,<TopSpin 4.1.3>,
      <apk 
       data hash MD5: 64K
       98 24 E1 6F AF 94 A1 8D DC D8 73 30 3E C0 F0 2F>)
(   6,<2023-09-01 17:30:08.631 -0500>,<nmr>,<CHEM-S260>,<proc1d>,<TopSpin 4.1.3>,
      <ft FT_mod = 6 PKNL = 1 SI = 64K 
       data hash MD5: 64K
       9C 49 1F C4 81 52 01 62 B1 C5 DE AE 20 19 D9 26>)
(   7,<2023-09-01 17:30:08.897 -0500>,<nmr>,<CHEM-S260>,<proc1d>,<TopSpin 4.1.3>,
      <apk 
       data hash MD5: 64K
       64 69 BF C2 18 BF 6C 83 14 55 74 58 C4 1D 1D 0C>)
(   8,<2023-09-01 17:30:08.991 -0500>,<nmr>,<CHEM-S260>,<proc1d>,<TopSpin 4.1.3>,
      <abs ABSG = 5 
       data hash MD5: 64K
       58 F6 9D 19 BA 51 A3 66 2A 79 9B 86 60 00 0B C4>)
(   9,<2023-09-01 17:30:56.038 -0500>,<nmr>,<CHEM-S260>,<dataserver>,<TopSpin 4.1.3>,
      <INTEGRAL DELETE [7.809;7.545]
       data hash MD5: 64K
       58 F6 9D 19 BA 51 A3 66 2A 79 9B 86 60 00 0B C4>)
(  10,<2023-09-01 17:30:56.038 -0500>,<nmr>,<CHEM-S260>,<dataserver>,<TopSpin 4.1.3>,
      <INTEGRAL DELETE [7.545;7.299]
       data hash MD5: 64K
       58 F6 9D 19 BA 51 A3 66 2A 79 9B 86 60 00 0B C4>)
(  11,<2023-09-01 17:30:56.054 -0500>,<nmr>,<CHEM-S260>,<dataserver>,<TopSpin 4.1.3>,
      <INTEGRAL DELETE [7.299;7.061]
       data hash MD5: 64K
       58 F6 9D 19 BA 51 A3 66 2A 79 9B 86 60 00 0B C4>)
(  12,<2023-09-01 17:30:56.054 -0500>,<nmr>,<CHEM-S260>,<dataserver>,<TopSpin 4.1.3>,
      <INTEGRAL DELETE [6.956;6.431]
       data hash MD5: 64K
       58 F6 9D 19 BA 51 A3 66 2A 79 9B 86 60 00 0B C4>)
(  13,<2023-09-01 17:30:56.069 -0500>,<nmr>,<CHEM-S260>,<dataserver>,<TopSpin 4.1.3>,
      <INTEGRAL DELETE [5.449;4.743]
       data hash MD5: 64K
       58 F6 9D 19 BA 51 A3 66 2A 79 9B 86 60 00 0B C4>)
(  14,<2023-09-01 17:30:56.069 -0500>,<nmr>,<CHEM-S260>,<dataserver>,<TopSpin 4.1.3>,
      <INTEGRAL DELETE [4.743;3.418]
       data hash MD5: 64K
       58 F6 9D 19 BA 51 A3 66 2A 79 9B 86 60 00 0B C4>)
(  15,<2023-09-01 17:30:56.085 -0500>,<nmr>,<CHEM-S260>,<dataserver>,<TopSpin 4.1.3>,
      <INTEGRAL DELETE [3.418;3.156]
       data hash MD5: 64K
       58 F6 9D 19 BA 51 A3 66 2A 79 9B 86 60 00 0B C4>)
(  16,<2023-09-01 17:30:56.085 -0500>,<nmr>,<CHEM-S260>,<dataserver>,<TopSpin 4.1.3>,
      <INTEGRAL DELETE [2.281;0.612]
       data hash MD5: 64K
       58 F6 9D 19 BA 51 A3 66 2A 79 9B 86 60 00 0B C4>)
(  17,<2023-09-01 17:30:56.100 -0500>,<nmr>,<CHEM-S260>,<dataserver>,<TopSpin 4.1.3>,
      <INTEGRAL DELETE [0.201;-0.089]
       data hash MD5: 64K
       58 F6 9D 19 BA 51 A3 66 2A 79 9B 86 60 00 0B C4>)
(  18,<2023-09-01 17:30:56.100 -0500>,<nmr>,<CHEM-S260>,<dataserver>,<TopSpin 4.1.3>,
      <INTEGRAL DEFINE [6.702;6.547]
       data hash MD5: 64K
       58 F6 9D 19 BA 51 A3 66 2A 79 9B 86 60 00 0B C4>)
(  19,<2023-09-01 17:30:56.116 -0500>,<nmr>,<CHEM-S260>,<dataserver>,<TopSpin 4.1.3>,
      <INTEGRAL DEFINE [5.345;5.237]
       data hash MD5: 64K
       58 F6 9D 19 BA 51 A3 66 2A 79 9B 86 60 00 0B C4>)
(  20,<2023-09-01 17:30:56.116 -0500>,<nmr>,<CHEM-S260>,<dataserver>,<TopSpin 4.1.3>,
      <INTEGRAL DELETE [5.345;5.237]
       data hash MD5: 64K
       58 F6 9D 19 BA 51 A3 66 2A 79 9B 86 60 00 0B C4>)
(  21,<2023-09-01 17:30:56.116 -0500>,<nmr>,<CHEM-S260>,<dataserver>,<TopSpin 4.1.3>,
      <INTEGRAL DEFINE [2.028;1.950]
       data hash MD5: 64K
       58 F6 9D 19 BA 51 A3 66 2A 79 9B 86 60 00 0B C4>)
(  22,<2023-09-01 17:30:56.132 -0500>,<nmr>,<CHEM-S260>,<dataserver>,<TopSpin 4.1.3>,
      <INTEGRAL DELETE [2.028;1.950]
       data hash MD5: 64K
       58 F6 9D 19 BA 51 A3 66 2A 79 9B 86 60 00 0B C4>)
(  23,<2023-09-01 17:30:56.132 -0500>,<nmr>,<CHEM-S260>,<dataserver>,<TopSpin 4.1.3>,
      <INTEGRAL DEFINE [1.300;1.182]
       data hash MD5: 64K
       58 F6 9D 19 BA 51 A3 66 2A 79 9B 86 60 00 0B C4>)
(  24,<2023-09-01 17:30:56.147 -0500>,<nmr>,<CHEM-S260>,<dataserver>,<TopSpin 4.1.3>,
      <INTEGRAL DELETE [1.300;1.182]
       data hash MD5: 64K
       58 F6 9D 19 BA 51 A3 66 2A 79 9B 86 60 00 0B C4>)
(  25,<2023-09-01 17:30:56.147 -0500>,<nmr>,<CHEM-S260>,<dataserver>,<TopSpin 4.1.3>,
      <INTEGRAL DELETE [6.702;6.547]
       data hash MD5: 64K
       58 F6 9D 19 BA 51 A3 66 2A 79 9B 86 60 00 0B C4>)
$$ C:/Users/tchiarella/OneDrive - University of Iowa/Desktop/NMR/Wil-TMC-2-125-f13-22-cleaned-1H/3/pdata/1/auditp.txt
(  26,<2023-10-03 11:43:12.678 -0500>,<IOWA\tchiarella>,<CHEM-S067>,<dataserver>,<TopSpin 4.0.6>,
      <INTEGRAL 2023-10-03 11:42:52.827 -0500
       DEFINE [6.730;6.565]
       data hash MD5: 64K
       58 F6 9D 19 BA 51 A3 66 2A 79 9B 86 60 00 0B C4>)
(  27,<2023-10-03 11:43:12.688 -0500>,<IOWA\tchiarella>,<CHEM-S067>,<dataserver>,<TopSpin 4.0.6>,
      <INTEGRAL 2023-10-03 11:42:56.060 -0500
       DEFINE [7.484;7.306]
       data hash MD5: 64K
       58 F6 9D 19 BA 51 A3 66 2A 79 9B 86 60 00 0B C4>)
(  28,<2023-10-03 11:43:12.745 -0500>,<IOWA\tchiarella>,<CHEM-S067>,<dataserver>,<TopSpin 4.0.6>,
      <INTEGRAL 2023-10-03 11:42:58.596 -0500
       DEFINE [4.438;3.910]
       data hash MD5: 64K
       58 F6 9D 19 BA 51 A3 66 2A 79 9B 86 60 00 0B C4>)
(  29,<2023-10-03 11:43:12.755 -0500>,<IOWA\tchiarella>,<CHEM-S067>,<dataserver>,<TopSpin 4.0.6>,
      <INTEGRAL 2023-10-03 11:43:02.035 -0500
       DELETE [4.438;3.910]
       data hash MD5: 64K
       58 F6 9D 19 BA 51 A3 66 2A 79 9B 86 60 00 0B C4>)
(  30,<2023-10-03 11:43:12.766 -0500>,<IOWA\tchiarella>,<CHEM-S067>,<dataserver>,<TopSpin 4.0.6>,
      <INTEGRAL 2023-10-03 11:43:04.971 -0500
       DEFINE [4.418;3.931]
       data hash MD5: 64K
       58 F6 9D 19 BA 51 A3 66 2A 79 9B 86 60 00 0B C4>)
##END=

$$ hash MD5
$$ ED 96 36 9F EA F4 A5 AC 3B 5C 4F 0B B3 BC 0F 90
