# Supplementary material for: Boron Triiodide-Mediated Reduction of Nitroarenes Using Borohydride Reagents
Source: Org Lett. 2023 Dec 5;25(49):8787–91. doi: 10.1021/acs.orglett.3c03257 (PMC10729015; doi:10.1021/acs.orglett.3c03257)
Supplement: Supplementary file 1 — ol3c03257_si_001.zip [file ol3c03257_si_001.zip › Nitro Reduction FIDs/Compound 2e 1H/3/pdata/1/intrng]

A 1.0 #regions in PPM
# low field   high field  bias        slope
  7.4841251154974415  7.305768329976879  -0.0  -0.0  # for region 1
  6.72953871521814  6.564901682429928  -0.0  -0.0  # for region 2
  4.417760379817005  3.9307091578185465  -0.0  -0.0  # for region 3
